# Supplementary material for: Haplotype Variations and Evolutionary Analysis of the Granule-Bound Starch Synthase I Gene in the Korean World Rice Collection
Source: Front Plant Sci. 2021 Aug 24;12:707237. doi: 10.3389/fpls.2021.707237 (PMC8421862; doi:10.3389/fpls.2021.707237)
Supplement: Supplementary file 7 [file Table_1.xlsx]

## Sheet: Sheet1
Entry_No	Variety(Kor)
RWG-001	남선 52호
RWG-002	수원 159호
RWG-003	수원 255호
RWG-004	수원 301호
RWG-005	수원 347호
RWG-006	CT9993-5-10-1-M
RWG-007	RATHAL
RWG-008	TCHAMPA
RWG-009	제주북제주-2002-99
RWG-010	제주북제주-2002-171
RWG-011	제주북제주-2002-340
RWG-012	제주남제주-2002-420
RWG-013	제주북제주-2002-521
RWG-014	인천강화수집-16
RWG-015	무안도(撫安稻)
RWG-016	다다조(多多租)
RWG-017	옥청(玉淸)
RWG-018	산도(山稻)
RWG-019	밭나락
RWG-020	오리도
RWG-021	사두초
RWG-022	선
RWG-023	한양조(漢陽租)
RWG-024	인부지도(隣不知稻)
RWG-025	법판화(法判禾)
RWG-026	잔모찰
RWG-027	표도(表稻)
RWG-028	율조조
RWG-029	삼경조(三京租)
RWG-030	백곡나(白穀나)
RWG-031	몽돈찰벼(몽돈재래)
RWG-032	AGBEDE
RWG-033	ANBAW C7
RWG-034	BALA
RWG-035	BELLARDONE
RWG-036	CHIEM CHANK
RWG-037	DHARIAL
RWG-038	DULAR
RWG-039	IR38
RWG-040	MAGNOLIA
RWG-041	MALA
RWG-042	Mushkan 41
RWG-043	PUKHI
RWG-044	Red Rice
RWG-045	TUN SART
RWG-046	VICTORIA F.A
RWG-047	백각화라(白殼花螺)
RWG-048	양면(洋緬)
RWG-049	BELLE PATNA
RWG-050	평북3
RWG-051	YUPUL
RWG-052	Liman Belozernij
RWG-053	KAGI
RWG-054	HATADANI
RWG-055	TAI MOCHITO
RWG-056	왜각자(矮脚仔)
RWG-057	UPLAND
RWG-058	NEWREX
RWG-059	단광화라(短廣花螺)
RWG-060	오각(烏殼)
RWG-061	BINATO
RWG-062	Avangard
RWG-063	Debzera
RWG-064	HAWM SUPAN
RWG-065	쌀벼 22
RWG-066	Urasan
RWG-067	XI GUA BAI
RWG-068	YUNG YUEN CHUEN ZIM
RWG-069	KENG CHI JU
RWG-070	QUA 77 WUAN-DAU
RWG-071	CHIH-TSAO-HE
RWG-072	HSIANG-HA-TSAN
RWG-073	청도-동곡-4
RWG-074	고령-2
RWG-075	고령-6
RWG-076	단양-7
RWG-077	단양-38
RWG-078	화성-5
RWG-079	Gou 405
RWG-080	백사미
RWG-081	AKAINE
RWG-082	샤레벼-61-1-B
RWG-083	샤레벼-94-1-B
RWG-084	샤레벼-163-1-B
RWG-085	밀양 50호
RWG-086	영풍벼
RWG-087	이리 336호
RWG-088	미향벼
RWG-089	MOROBEREKAN
RWG-090	제주북제주-2002-115
RWG-091	제주북제주-2002-550
RWG-092	제주북제주-2002-561
RWG-093	흰다닥
RWG-094	조타조(早打租)
RWG-095	포천장망메벼(抱川長芒메벼)
RWG-096	동오벼
RWG-097	서리앉은뱅이
RWG-098	늘벼
RWG-099	쥐입파리벼
RWG-100	정종화(鄭宗禾)
RWG-101	소두조(小豆租)
RWG-102	산도(山稻)
RWG-103	보리벼
RWG-104	냉조
RWG-105	BIKOM
RWG-106	BRITISH HONDURAS CREALE
RWG-107	CARTUNA
RWG-108	SAHAK
RWG-109	TAICHUNG-WOO-TSAN
RWG-110	ZILANICA
RWG-111	소백망수도(小白芒水稻)
RWG-112	저각오첨(低脚烏尖)
RWG-113	SPIN MERE
RWG-114	농림 22호
RWG-115	쌀벼 16
RWG-116	NIAN CHI SHI
RWG-117	SUNG PAN TAO
RWG-118	TSONG-GAN-SHUN
RWG-119	SAN-LI-SHUN
RWG-120	YANG-SHA-TSAN
RWG-121	청도-23
RWG-122	청도-화양-12
RWG-123	청도-화양-14
RWG-124	성주-3
RWG-125	장성-1
RWG-126	순천-5
RWG-127	대구-담티-6-2
RWG-128	거창-15
RWG-129	단양-9
RWG-130	청송앵미 4
RWG-131	수형한도
RWG-132	소조황(小棗黃)
RWG-133	남선 34호
RWG-134	남선 126호
RWG-135	밀양 88호
RWG-136	두도(豆稻)
RWG-137	IR40
RWG-138	진부벼
RWG-139	팔공벼
RWG-140	호평
RWG-141	동진찰벼
RWG-142	고품
RWG-143	운광
RWG-144	하이아미
RWG-145	삼광
RWG-146	호품
RWG-147	칠보
RWG-148	일품벼
RWG-149	추청벼
RWG-150	주남벼
RWG-151	신동진벼
RWG-152	오대벼
RWG-153	남일
RWG-154	화성벼
RWG-155	보람찬
RWG-156	화영벼
RWG-157	동진벼
RWG-158	낙동벼
RWG-159	기호벼
RWG-160	화청
RWG-161	조평
RWG-162	친농
RWG-163	한아름
RWG-164	다산벼
RWG-165	밀양 23호
RWG-166	삼강벼
RWG-167	녹양
RWG-168	통일
RWG-169	운봉벼
RWG-170	신운봉벼
RWG-171	삼백벼
RWG-172	중화벼
RWG-173	그루벼
RWG-174	인월벼
RWG-175	상미벼
RWG-176	금오벼
RWG-177	진부올벼
RWG-178	진미벼
RWG-179	흑진주벼
RWG-180	적진주벼
RWG-181	내풍벼
RWG-182	동해벼
RWG-183	서안벼
RWG-184	간척벼
RWG-185	주안벼
RWG-186	영해벼
RWG-187	소비벼
RWG-188	해평벼
RWG-189	신선찰벼
RWG-190	대립벼 1호
RWG-191	설향찰벼
RWG-192	일미벼
RWG-193	남평벼
RWG-194	계화벼
RWG-195	영남벼
RWG-196	양조벼
RWG-197	아랑향찰벼
RWG-198	흑남벼
RWG-199	고아미벼
RWG-200	만미
RWG-201	흑광벼
RWG-202	농림나1호
RWG-203	상남밭벼
RWG-204	안다벼
RWG-205	태백벼
RWG-206	가야벼
RWG-207	백양벼
RWG-208	청청벼
RWG-209	중원벼
RWG-210	남풍벼
RWG-211	한강찰
RWG-212	고운
RWG-213	풍미
RWG-214	보석찰
RWG-215	한마음
RWG-216	화신1호
RWG-217	온누리
RWG-218	강백
RWG-219	황금누리
RWG-220	다미
RWG-221	홍진주
RWG-222	신명흑찰
RWG-223	호반
RWG-224	흑설
RWG-225	단미
RWG-226	녹원찰
RWG-227	영호진미
RWG-228	호농
RWG-229	조운
RWG-230	월백
RWG-231	강찬
RWG-232	신백
RWG-233	건강홍미
RWG-234	소다미
RWG-235	수광
RWG-236	선향흑미
RWG-237	풍옥
RWG-238	조생은방주(早生銀坊主)
RWG-239	팔굉
RWG-240	진흥
RWG-241	밀성
RWG-242	유신
RWG-243	샛별벼
RWG-244	밀양 42호
RWG-245	도봉벼
RWG-246	설악벼
RWG-247	삼남벼
RWG-248	섬진벼
RWG-249	영덕
RWG-250	서해
RWG-251	미면
RWG-252	MS11
RWG-253	고시히카리
RWG-254	소백벼
RWG-255	상주벼
RWG-256	삼천벼
RWG-257	문장벼
RWG-258	태봉벼
RWG-259	둔내벼
RWG-260	새상주
RWG-261	만추벼
RWG-262	농안벼
RWG-263	수라벼
RWG-264	봉광
RWG-265	화선찰벼
RWG-266	동안벼
RWG-267	대산벼
RWG-268	농호벼
RWG-269	만금벼
RWG-270	새계화
RWG-271	만월벼
RWG-272	향미벼 1호
RWG-273	황금보라
RWG-274	청아
RWG-275	청담
RWG-276	큰섬
RWG-277	새누리
RWG-278	황금노들
RWG-279	청안
RWG-280	드래찬
RWG-281	진백
RWG-282	청남
RWG-283	수안
RWG-284	동보
RWG-285	설레미
RWG-286	중생골드
RWG-287	새일미
RWG-288	서광
RWG-289	새나라
RWG-290	팔달
RWG-291	농백
RWG-292	추풍벼
RWG-293	관악벼
RWG-294	서남벼
RWG-295	Tal
RWG-296	Daw Dam
RWG-297	신광벼
RWG-298	원씨대수
RWG-299	IR72
RWG-300	14-JS-6
RWG-301	14-JS-7
RWG-302	14-JS-8
RWG-303	14-JS-10
RWG-304	14-JS-15
RWG-305	14-JS-14
RWG-306	14-JS-27
RWG-307	14-JS-33
RWG-308	14-JS-34
RWG-309	14-JS-3
RWG-310	14-JS-9
RWG-311	14-JS-16
RWG-312	14-JS-19
RWG-313	14-JS-11
RWG-314	14-유메고코치
RWG-315	14-JS-1
RWG-316	대보
RWG-317	미품
RWG-318	진수미
RWG-319	현품
RWG-320	건양2호
RWG-321	건양미
RWG-322	금영
RWG-323	눈보라
RWG-324	눈큰흑찰1호
RWG-325	다보
RWG-326	다청
RWG-327	대찬
RWG-328	동해진미
RWG-329	만종
RWG-330	말그미
RWG-331	맛드림
RWG-332	목양
RWG-333	목우
RWG-334	미광
RWG-335	미소미
RWG-336	밀키퀸
RWG-337	백설찰
RWG-338	백옥찰
RWG-339	백일미
RWG-340	보드라미
RWG-341	보석흑찰
RWG-342	산들진미
RWG-343	산호미
RWG-344	상주찰
RWG-345	새고아미
RWG-346	새오대
RWG-347	생동찰
RWG-348	설백
RWG-349	송전3호
RWG-350	수려진미
RWG-351	수보
RWG-352	신농흑찰
RWG-353	신보
RWG-354	안백
RWG-355	영보
RWG-356	온다미
RWG-357	운두
RWG-358	운미
RWG-359	자광찰
RWG-360	자도
RWG-361	적진주찰?
RWG-362	조광
RWG-363	조생흑찰
RWG-364	조아미
RWG-365	조안
RWG-366	주남조생
RWG-367	진보
RWG-368	진설찰
RWG-369	진옥
RWG-370	청백찰
RWG-371	청풍흑찰
RWG-372	청해진미
RWG-373	충남1호
RWG-374	충남2호
RWG-375	친들
RWG-376	큰눈
RWG-377	평안
RWG-378	한설
RWG-379	해담쌀
RWG-380	향남
RWG-381	화왕
RWG-382	황도
RWG-383	흑수정
RWG-384	흑향찰1호
RWG-385	아름
RWG-386	남천
RWG-387	칠성
RWG-388	밀양 29호
RWG-389	장성
RWG-390	남영
RWG-391	풍산
RWG-392	용주
RWG-393	다산1호
RWG-394	한강찰1호
RWG-395	다산2
RWG-396	세계진미
RWG-397	천석
RWG-398	조생통일
RWG-399	영남조생
RWG-400	통일찰
RWG-401	황금벼
RWG-402	밀양21호
RWG-403	밀양22호
RWG-404	호남조생
RWG-405	금강벼
RWG-406	만석벼
RWG-407	밀양30호
RWG-408	진주벼
RWG-409	치악벼
RWG-410	수정벼
RWG-411	BP603
RWG-412	12-A-5
RWG-413	12-A-6
RWG-414	12-A-7
RWG-415	12-A-14
RWG-416	12-A-16
RWG-417	12-A-17
RWG-418	12-A-18
RWG-419	320048
RWG-420	12-A-24
RWG-421	12141
RWG-422	12269
RWG-423	SD-11
RWG-424	SD-25
RWG-425	E2
RWG-426	BP066
RWG-427	BP444
RWG-428	SP-519
RWG-429	SP-687
RWG-430	SP-688
RWG-431	SP-698
RWG-432	SD-1
RWG-433	SD-10

## Sheet: Eng Name
Supplementary Data 1: Passport information of improved 475 KRICE_CORE (Korean World Rice Collection) rice accessions used in this study.
Sr.	Entry_No	Variety Name in English	Ecotype	Origin	Variety Group	Seed Storage No.
1	RWG-001	Namseon 52	Temperate japonica	KOR	Bred	IT 005288
2	RWG-002	Suweon 159	Temperate japonica	KOR	Bred	IT 007099
3	RWG-003	Suweon 255	Indica	KOR	Bred	IT 007226
4	RWG-004	Suwon 301	Temperate japonica	KOR	Bred	IT 123124
5	RWG-005	Suweon 347	Indica	KOR	Bred	IT 192004
6	RWG-006	CT9993-5-10-1-M	Indica	COL	Bred	K046490
7	RWG-007	Rathal	Admixture	LKA	Bred	IT 248043
8	RWG-008	Tchampa	Aus	IRN	Bred	K046514
9	RWG-009	Jejubukjeju-2002-99	Temperate japonica	KOR	Weedy	IT 220821
10	RWG-010	Jejubukjeju-2002-171	Indica	KOR	Weedy	IT 220865
11	RWG-011	Jejubukjeju-2002-340	Temperate japonica	KOR	Weedy	IT 220982
12	RWG-012	Jejunamjeju-2002-420	Temperate japonica	KOR	Weedy	IT 221031
13	RWG-013	Jejubukjeju-2002-521	Indica	KOR	Weedy	IT 221094
14	RWG-014	Incheonkanghwasujip-16	Temperate japonica	KOR	Weedy	K019957
15	RWG-015	Muando	Temperate japonica	KOR	Landrace	IT 006116
16	RWG-016	Dadajo	Temperate japonica	KOR	Landrace	IT 005679
17	RWG-017	Okcheong	Temperate japonica	KOR	Landrace	IT 227933
18	RWG-018	Sando	Tropical japonica	KOR	Landrace	IT 006556
19	RWG-019	Batnarak	Tropical japonica	KOR	Landrace	IT 010340
20	RWG-020	Orido	Temperate japonica	KOR	Landrace	IT 007630
21	RWG-021	Saducho	Indica	KOR	Landrace	IT 006538
22	RWG-022	Seon	Indica	KOR	Landrace	IT 226487
23	RWG-023	Hanyangjo	Aus	KOR	Landrace	IT 009060
24	RWG-024	Inbujido	Temperate japonica	KOR	Landrace	IT 008196
25	RWG-025	Beobpanhwa	Temperate japonica	KOR	Landrace	IT 006410
26	RWG-026	Janmochal	Temperate japonica	KOR	Landrace	IT 227934
27	RWG-027	Pyodo	Temperate japonica	KOR	Landrace	IT 008999
28	RWG-028	Yuljojo	Temperate japonica	KOR	Landrace	K026177
29	RWG-029	Samgyeongjo	Temperate japonica	KOR	Landrace	IT 006596
30	RWG-030	Baekgokna	Indica	KOR	Landrace	IT 006303
31	RWG-031	Mongdonjaerae	Admixture	KOR	Landrace	IT 227937
32	RWG-032	Agbede	Tropical japonica	NGA	Bred	IT 000041
33	RWG-033	Anbaw C7	Temperate japonica	MMR	Bred	IT 000114
34	RWG-034	Bala	Indica	IND	Bred	K046522
35	RWG-035	Bellardone	Temperate japonica	FRA	Bred	IT 000314
36	RWG-036	Chiem Chanh	Indica	VNM	Landrace	IT 000694
37	RWG-037	Dharial	Aus	NPL	Bred	IT 001083
38	RWG-038	Dular	Aus	IND	Bred	K046515
39	RWG-039	IR38	Indica	PHL	Bred	IT 001907
40	RWG-040	Magnolia	Tropical japonica	USA	Landrace	IT 002920
41	RWG-041	Mala	Indica	BGD	Bred	IT 002938
42	RWG-042	Mushkan	Aromatic	PAK	Bred	IT 003068
43	RWG-043	Pukhi	Aus	PAK	Bred	IT 003482
44	RWG-044	Red Rice	Indica	IRN	Landrace	IT 003553
45	RWG-045	Tun Sart	Tropical japonica	VNM	Bred	IT 004483
46	RWG-046	Victoria F.A	Temperate japonica	ARG	Bred	IT 004529
47	RWG-047	Bai Cyue Hwa Lue	Indica	TWN	Landrace	IT 006305
48	RWG-048	Yangmyeon	Indica	TWN	Landrace	IT 007573
49	RWG-049	Belle Patna	Indica	USA	Bred	IT 009836
50	RWG-050	Pyeongbuk 3	Temperate japonica	PRK	Bred	IT 113470
51	RWG-051	Yupul	Tropical japonica	LBR	Bred	IT 152647
52	RWG-052	Liman Belozernij	Temperate japonica	RUS		IT 195079
53	RWG-053	Kagi	Aus	IND		IT 211179
54	RWG-054	Hatadani	Indica	LKA		IT 211182
55	RWG-055	Tai Mochito	Tropical japonica	THA		IT 211283
56	RWG-056	Waikyakushi	Indica	TWN		IT 211285
57	RWG-057	Upland	Tropical japonica	NGA	Bred	IT 212310
58	RWG-058	Newrex	Tropical japonica	USA	Bred	IT 212313
59	RWG-059	Doan Guang Hwa Lue	Temperate japonica	TWN	Landrace	901177
60	RWG-060	Wu Cyue	Indica	TWN	Landrace	901180
61	RWG-061	Binato	Indica	PHL	Landrace	901500
62	RWG-062	Avangard	Temperate japonica	UZB		IT 216884
63	RWG-063	Debzera	Temperate japonica	UZB		IT 217508
64	RWG-064	Hawm Supan	Indica	THA		K019941
65	RWG-065	Ssalbyeo 22	Temperate japonica	KOR	Landrace	IT 217448
66	RWG-066	Urasan	Tropical japonica	JPN	Landrace	901640
67	RWG-067	Xi Gua Bai	Indica	CHN		IT 110057
68	RWG-068	Yung Yuen Chuen Zim	Indica	CHN	Bred	IT 113788
69	RWG-069	Keng Chi Ju	Temperate japonica	CHN	Landrace	IT 114292
70	RWG-070	Qua 77 Wuan-Dau	Indica	CHN		IT 114588
71	RWG-071	Chih-Tsao-He	Indica	CHN		IT 117610
72	RWG-072	Hsiang-Ha-Tsan	Indica	CHN		IT 117643
73	RWG-073	Cheongdo-Donggok-4	Indica	KOR	Weedy	IT 168380
74	RWG-074	Golyeong-2	Temperate japonica	KOR	Weedy	IT 168699
75	RWG-075	Golyeong-6	Temperate japonica	KOR	Weedy	IT 168703
76	RWG-076	Danyang-7	Temperate japonica	KOR	Weedy	IT 169001
77	RWG-077	Danyang-38	Temperate japonica	KOR	Weedy	IT 169032
78	RWG-078	Hwaseong-5	Temperate japonica	KOR	Weedy	IT 169092
79	RWG-079	Gou 405	Temperate japonica	JPN	Bred	IT 202142
80	RWG-080	Baeksami	Temperate japonica	CHN	Landrace	IT 204549
81	RWG-081	Akaine	Tropical japonica	JPN	Landrace	IT 211334
82	RWG-082	Syare-61-1-B	Temperate japonica	KOR	Weedy	IT 213594
83	RWG-083	Syale-94-1-B	Temperate japonica	KOR	Weedy	IT 213675
84	RWG-084	Syale-163-1-B	Temperate japonica	KOR	Weedy	IT 213678
85	RWG-085	Milyang 50	Indica	KOR	Bred	IT 006235
86	RWG-086	Yeongpung	Indica	KOR	Bred	IT 101984
87	RWG-087	Iri 336	Temperate japonica	KOR	Bred	IT 151559
88	RWG-088	Mihyang	Temperate japonica	KOR	Bred	IT 196276
89	RWG-089	Moroberekan	Tropical japonica	GIN	Bred	K046503
90	RWG-090	Jejubukjeju-2002-115	Tropical japonica	KOR	Weedy	IT 220830
91	RWG-091	Jejubukjeju-2002-550	Temperate japonica	KOR	Weedy	IT 221116
92	RWG-092	Jejubukjeju-2002-561	Temperate japonica	KOR	Weedy	K020571
93	RWG-093	Huindadak	Temperate japonica	KOR	Landrace	IT 009264
94	RWG-094	Jotajo	Temperate japonica	KOR	Landrace	IT 008580
95	RWG-095	Pocheon Jangmang Me	Temperate japonica	KOR	Landrace	IT 008996
96	RWG-096	Dongo	Temperate japonica	KOR	Landrace	IT 005970
97	RWG-097	Seorianjeunbaengi	Temperate japonica	KOR	Landrace	IT 006663
98	RWG-098	Neul	Tropical japonica	KOR	Landrace	IT 010275
99	RWG-099	Jwiippari	Temperate japonica	KOR	Landrace	IT 008700
100	RWG-100	Jeongjonghwa	Temperate japonica	KOR	Landrace	IT 008408
101	RWG-101	Sodujo	Tropical japonica	KOR	Landrace	IT 010417
102	RWG-102	Sando	Tropical japonica	KOR	Landrace	IT 010375
103	RWG-103	Bori	Temperate japonica	KOR	Landrace	IT 006424
104	RWG-104	Naengjo	Temperate japonica	KOR	Landrace	K026193
105	RWG-105	Bikom	Admixture	NGA	Bred	IT 000343
106	RWG-106	British Honduras Creole	Tropical japonica	HND	Bred	IT 000461
107	RWG-107	Cartuna	Tropical japonica	IND	Bred	IT 000560
108	RWG-108	Sahak	Aus	PRI	Bred	IT 003703
109	RWG-109	Taichung-Woo-Tsan	Indica	TWN	Bred	IT 004246
110	RWG-110	Zilanica	Aromatic	RUS	Bred	IT 004683
111	RWG-111	Xao Bai Mang Sue Dao	Temperate japonica	TWN	Landrace	IT 006737
112	RWG-112	Di Jiao Wu Jian	Indica	TWN	Landrace	IT 008302
113	RWG-113	Spin Mere	Aus	AFG		IT 152642
114	RWG-114	Norin 22	Temperate japonica	JPN	Bred	IT 005585
115	RWG-115	Ssalbyeo 16	Temperate japonica	KOR	Landrace	IT 006587
116	RWG-116	Nian Chi Shi	Indica	CHN		IT 109904
117	RWG-117	Sung Pan Tao	Temperate japonica	CHN	Landrace	IT 114332
118	RWG-118	Tsong-Gan-Shun	Indica	CHN		IT 114620
119	RWG-119	San-Li-Shun	Indica	CHN	Bred	IT 114771
120	RWG-120	Yang-Sha-Tsan	Indica	CHN		IT 117766
121	RWG-121	Chungdo 23	Indica	KOR	Weedy	IT 168296
122	RWG-122	Chungdo Hwayang 12	Indica	KOR	Weedy	IT 168374
123	RWG-123	Chungdo Hwayang 14	Indica	KOR	Weedy	IT 168376
124	RWG-124	Sungju 3	Indica	KOR	Weedy	IT 168409
125	RWG-125	Jangsung 1	Indica	KOR	Weedy	IT 168469
126	RWG-126	Soonchun 5	Indica	KOR	Weedy	IT 168483
127	RWG-127	Daegu Damti 6-2	Temperate japonica	KOR	Weedy	IT 168551
128	RWG-128	Guechang 15	Temperate japonica	KOR	Weedy	IT 168592
129	RWG-129	Danyang 9	Temperate japonica	KOR	Weedy	IT 169003
130	RWG-130	Chungsongaengmi 4	Temperate japonica	KOR	Weedy	IT 175218
131	RWG-131	Suhyeonghando	Indica	CHN		IT 204592
132	RWG-132	Xiao zao huang	Tropical japonica	CHN		IT 211220
133	RWG-133	Namseon 34	Temperate japonica	KOR	Bred	IT 005275
134	RWG-134	Namseon 126	Temperate japonica	KOR	Bred	IT 005362
135	RWG-135	Milyang 88	Temperate japonica	KOR	Bred	IT 203682
136	RWG-136	Dudo	Temperate japonica	KOR	Landrace	IT 005980
137	RWG-137	IR40	Indica	PHL	Bred	IT 001908
138	RWG-138	Jinbu	Temperate japonica	KOR	Bred	IT 212549
139	RWG-139	Palgong	Temperate japonica	KOR	Bred	IT 191754
140	RWG-140	Hopyung	Temperate japonica	KOR	Bred	IT 191914
141	RWG-141	Dongjinchal	Temperate japonica	KOR	Bred	IT 196275
142	RWG-142	Gopum	Temperate japonica	KOR	Bred	IT 214884
143	RWG-143	Unkwang	Temperate japonica	KOR	Bred	IT 217814
144	RWG-144	Haiami	Temperate japonica	KOR	Bred	IT 235304
145	RWG-145	Samkwang	Temperate japonica	KOR	Bred	IT 214880
146	RWG-146	Hopum	Temperate japonica	KOR	Bred	IT 217826
147	RWG-147	Chilbo	Temperate japonica	KOR	Bred	IT 284608
148	RWG-148	Ilpum	Temperate japonica	KOR	Bred	IT 191781
149	RWG-149	Chucheong	Temperate japonica	JPN	Bred	IT 000070
150	RWG-150	Junam	Temperate japonica	KOR	Bred	IT 210050
151	RWG-151	Sindongjin	Temperate japonica	KOR	Bred	IT 212522
152	RWG-152	Odae	Temperate japonica	KOR	Bred	IT 154882
153	RWG-153	Namil	Temperate japonica	KOR	Bred	IT 251693
154	RWG-154	Hwaseong	Temperate japonica	KOR	Bred	IT 143771
155	RWG-155	Boramchan	Temperate japonica	KOR	Bred	IT 262212
156	RWG-156	Hwayeong	Temperate japonica	KOR	Bred	IT 191811
157	RWG-157	Dongjin	Temperate japonica	KOR	Bred	IT 163355
158	RWG-158	Nagdong	Temperate japonica	KOR	Bred	IT 006182
159	RWG-159	Giho	Temperate japonica	KOR	Bred	IT 009860
160	RWG-160	Hwacheong	Temperate japonica	KOR	Bred	IT 112423
161	RWG-161	Jopyeong	Temperate japonica	KOR	Bred	-
162	RWG-162	Chinnong	Temperate japonica	KOR	Bred	-
163	RWG-163	Hanareum	Indica	KOR	Bred	IT 214856
164	RWG-164	Dasan	Indica	KOR	Bred	IT 192044
165	RWG-165	Milyang 23	Indica	KOR	Bred	IT 006202
166	RWG-166	Samgang	Indica	KOR	Bred	IT 163351
167	RWG-167	Nokyang	Tropical japonica	KOR	Bred	IT 235303
168	RWG-168	Tongil	Indica	KOR	Bred	IT 008927
169	RWG-169	Unbong	Temperate japonica	KOR	Bred	IT 195097
170	RWG-170	Sinunbong	Temperate japonica	KOR	Bred	-
171	RWG-171	Sambaek	Temperate japonica	KOR	Bred	IT 191869
172	RWG-172	Junghwa	Temperate japonica	KOR	Bred	IT 260473
173	RWG-173	Geuru	Temperate japonica	KOR	Bred	IT 213063
174	RWG-174	Inwol	Temperate japonica	KOR	Bred	IT 196288
175	RWG-175	Sangmi	Temperate japonica	KOR	Bred	IT 223954
176	RWG-176	Geumo	Temperate japonica	KOR	Bred	-
177	RWG-177	Jinbuol	Temperate japonica	KOR	Bred	IT 235774
178	RWG-178	Jinmi	Temperate japonica	KOR	Bred	IT 160433
179	RWG-179	Heugjinju	Temperate japonica	KOR	Bred	IT 191964
180	RWG-180	Jeogjinju	Temperate japonica	KOR	Bred	IT 333049
181	RWG-181	Naepung	Temperate japonica	KOR	Bred	IT 191954
182	RWG-182	Donghae	Temperate japonica	KOR	Bred	IT 191993
183	RWG-183	Seoan	Temperate japonica	KOR	Bred	IT 191784
184	RWG-184	Gancheok	Temperate japonica	KOR	Bred	IT 251377
185	RWG-185	Juan	Temperate japonica	KOR	Bred	IT 191828
186	RWG-186	Yeonghae	Temperate japonica	KOR	Bred	IT 214400
187	RWG-187	Sobi	Temperate japonica	KOR	Bred	IT 212519
188	RWG-188	Haepyeong	Temperate japonica	KOR	Bred	IT 212540
189	RWG-189	Sinseonchal	Temperate japonica	KOR	Bred	IT 145265
190	RWG-190	Daelip 1	Temperate japonica	KOR	Bred	IT 191790
191	RWG-191	Seolhyangchal	Temperate japonica	KOR	Bred	K014302
192	RWG-192	Ilmi	Temperate japonica	KOR	Bred	IT 221719
193	RWG-193	Nampyeong	Temperate japonica	KOR	Bred	IT 196266
194	RWG-194	Gyehwa	Temperate japonica	KOR	Bred	IT 151521
195	RWG-195	Yeongnam	Temperate japonica	KOR	Bred	IT 203688
196	RWG-196	Yangjo	Temperate japonica	KOR	Bred	IT 212497
197	RWG-197	Aranghangchal	Temperate japonica	KOR	Bred	K007176
198	RWG-198	Heugnam	Temperate japonica	KOR	Bred	IT 212512
199	RWG-199	Goami	Temperate japonica	KOR	Bred	IT 213236
200	RWG-200	Manmi	Temperate japonica	KOR	Bred	IT 203721
201	RWG-201	Heugkwang	Temperate japonica	KOR	Bred	IT 214882
202	RWG-202	Norinmochi 1	Tropical japonica	JPN	Bred	IT 010258
203	RWG-203	Sangnambat	Tropical japonica	KOR	Bred	IT 203686
204	RWG-204	Anda	Indica	KOR	Bred	IT 259341
205	RWG-205	Taebaeg	Indica	KOR	Bred	IT 102311
206	RWG-206	Gaya	Indica	KOR	Bred	IT 192017
207	RWG-207	Baegyang	Indica	KOR	Bred	IT 212486
208	RWG-208	Cheongcheong	Indica	KOR	Bred	IT 101779
209	RWG-209	Jungwon	Indica	KOR	Bred	IT 010032
210	RWG-210	Nampung	Indica	KOR	Bred	IT 101994
211	RWG-211	Hangangchal	Indica	KOR	Bred	IT 009844
212	RWG-212	Goun	Temperate japonica	KOR	Bred	IT 218241
213	RWG-213	Pungmi	Temperate japonica	KOR	Bred	IT 217983
214	RWG-214	Boseogchal	Temperate japonica	KOR	Bred	IT 217816
215	RWG-215	Hanmaeum	Temperate japonica	KOR	Bred	IT 217817
216	RWG-216	Hwasin 1	Temperate japonica	KOR	Bred	IT 235272
217	RWG-217	Onnuri	Temperate japonica	KOR	Bred	IT 217819
218	RWG-218	Gangbaek	Temperate japonica	KOR	Bred	IT 217824
219	RWG-219	Hwangkeumnuri	Temperate japonica	KOR	Bred	IT 235277
220	RWG-220	Dami	Temperate japonica	KOR	Bred	IT 235278
221	RWG-221	Hongjinju	Temperate japonica	KOR	Bred	IT 217316
222	RWG-222	Sinmyungheugchal	Temperate japonica	KOR	Bred	IT 284609
223	RWG-223	Hoban	Temperate japonica	KOR	Bred	IT 229366
224	RWG-224	Heugseol	Temperate japonica	KOR	Bred	IT 218587
225	RWG-225	Danmi	Temperate japonica	KOR	Bred	IT 227136
226	RWG-226	Nogwonchal	Temperate japonica	KOR	Bred	IT 223077
227	RWG-227	Younghojinmi	Temperate japonica	KOR	Bred	IT 247766
228	RWG-228	Honong	Temperate japonica	KOR	Bred	IT 262210
229	RWG-229	Joun	Temperate japonica	KOR	Bred	IT 223100
230	RWG-230	Wolbaek	Temperate japonica	KOR	Bred	IT 227059
231	RWG-231	Gangchan	Temperate japonica	KOR	Bred	IT 227052
232	RWG-232	Shinbaeg	Temperate japonica	KOR	Bred	IT 322324
233	RWG-233	Geongganghongmi	Temperate japonica	KOR	Bred	IT 247765
234	RWG-234	Sodami	Temperate japonica	KOR	Bred	-
235	RWG-235	Sukwang	Temperate japonica	KOR	Bred	-
236	RWG-236	Seonhyangheukmi	Temperate japonica	KOR	Bred	-
237	RWG-237	Pungok	Temperate japonica	KOR	Bred	IT 009015
238	RWG-238	Wase Gingbouzu	Indica	JPN	Landrace	IT 216766
239	RWG-239	Palgoeng	Temperate japonica	KOR	Bred	IT 008946
240	RWG-240	Jinheung	Temperate japonica	KOR	Bred	IT 008727
241	RWG-241	Milseong	Temperate japonica	KOR	Bred	IT 006165
242	RWG-242	Yusin	Indica	KOR	Bred	IT 007821
243	RWG-243	Satbyeol	Indica	KOR	Bred	IT 008136
244	RWG-244	Milyang 42	Indica	KOR	Bred	IT 006227
245	RWG-245	Dobong	Temperate japonica	KOR	Bred	IT 009930
246	RWG-246	Seolag	Temperate japonica	KOR	Bred	IT 195095
247	RWG-247	Samnam	Temperate japonica	KOR	Bred	IT 195090
248	RWG-248	Seomjin	Temperate japonica	KOR	Bred	IT 145264
249	RWG-249	Youngdeok	Temperate japonica	KOR	Bred	IT 219210
250	RWG-250	Seohae	Temperate japonica	KOR	Bred	IT 112605
251	RWG-251	Mimyeon	Indica	KOR	Bred	IT 328754
252	RWG-252	MS11	Temperate japonica	KOR	Bred	IT 275684
253	RWG-253	Koshihikari	Temperate japonica	JPN	Bred	IT 002752
254	RWG-254	Sobaeg	Temperate japonica	KOR	Bred	IT 154881
255	RWG-255	Sangju	Temperate japonica	KOR	Bred	IT 219211
256	RWG-256	Samcheon	Temperate japonica	KOR	Bred	IT 196282
257	RWG-257	Munjang	Temperate japonica	KOR	Bred	IT 223955
258	RWG-258	Taebong	Temperate japonica	KOR	Bred	IT 266611
259	RWG-259	Dunnae	Temperate japonica	KOR	Bred	IT 191726
260	RWG-260	Saesangju	Temperate japonica	KOR	Bred	IT 212475
261	RWG-261	Manchu	Temperate japonica	KOR	Bred	IT 212534
262	RWG-262	Nongan	Temperate japonica	KOR	Bred	IT 191747
263	RWG-263	Sura	Temperate japonica	KOR	Bred	IT 217574
264	RWG-264	Bonggwang	Temperate japonica	JPN	Bred	IT 104600
265	RWG-265	Hwaseonchal	Temperate japonica	KOR	Bred	IT 191829
266	RWG-266	Dongan	Temperate japonica	KOR	Bred	IT 212509
267	RWG-267	Daesan	Temperate japonica	KOR	Bred	IT 210027
268	RWG-268	Nongho	Temperate japonica	KOR	Bred	IT 210034
269	RWG-269	Manguem	Temperate japonica	KOR	Bred	IT 174737
270	RWG-270	Saegyehwa	Temperate japonica	KOR	Bred	IT 212536
271	RWG-271	Manweol	Temperate japonica	KOR	Bred	IT 213742
272	RWG-272	Hyangmi 1	Indica	KOR	Bred	IT 192023
273	RWG-273	Hwangkeumbora	Temperate japonica	KOR	Bred	IT 235275
274	RWG-274	Cheonga	Temperate japonica	KOR	Bred	IT 217312
275	RWG-275	Cheongdam	Temperate japonica	KOR	Bred	IT 217314
276	RWG-276	Keunseom	Indica	KOR	Bred	IT 223977
277	RWG-277	Saenuri	Temperate japonica	KOR	Bred	IT 235281
278	RWG-278	Hwanggeumnodeul	Temperate japonica	KOR	Bred	IT 217834
279	RWG-279	Cheongan	Temperate japonica	KOR	Bred	IT 218585
280	RWG-280	Deuraechan	Temperate japonica	KOR	Bred	IT 291479
281	RWG-281	Jinbaek	Temperate japonica	KOR	Bred	IT 235286
282	RWG-282	Cheongnam	Temperate japonica	KOR	Bred	-
283	RWG-283	Suan	Temperate japonica	KOR	Bred	IT 242637
284	RWG-284	Dongbo	Temperate japonica	KOR	Bred	IT 247759
285	RWG-285	Seolemi	Temperate japonica	KOR	Bred	-
286	RWG-286	Jungsaenggold	Temperate japonica	KOR	Bred	IT 328761
287	RWG-287	Saeilmi	Temperate japonica	KOR	Bred	IT 318798
288	RWG-288	Seokwang	Temperate japonica	KOR	Bred	IT 005281
289	RWG-289	Saenara	Temperate japonica	KOR	Bred	IT 005469
290	RWG-290	Paldal	Temperate japonica	KOR	Bred	IT 008952
291	RWG-291	Nongbaeg	Temperate japonica	KOR	Bred	IT 005668
292	RWG-292	Chupung	Indica	KOR	Bred	IT 009842
293	RWG-293	Kwanak	Temperate japonica	KOR	Bred	IT 007187
294	RWG-294	Seonam	Temperate japonica	KOR	Bred	IT 195093
295	RWG-295	Tal	Aus	TWN	Landrace	IT 246657
296	RWG-296	Daw Dam	Tropical japonica	NPL		IT 113523
297	RWG-297	Singwang	Indica	KOR	Bred	IT 212481
298	RWG-298	En-shi dai Minoru	Temperate japonica	JPN		IT 291894
299	RWG-299	IR72	Indica	PHL	Bred	IT 207586
300	RWG-316	Daebo	Temperate japonica	KOR	Bred	IT 275524
301	RWG-317	Mipum	Temperate japonica	KOR	Bred	IT 242635
302	RWG-318	Jinsumi	Temperate japonica	KOR	Bred	IT 227134
303	RWG-319	Hyeonpum	Temperate japonica	KOR	Bred	-
304	RWG-320	Geonyang2ho	Temperate japonica	KOR	Bred	-
305	RWG-321	Geonyangmi	Temperate japonica	KOR	Bred	-
306	RWG-322	Geumyoung	Temperate japonica	KOR	Bred	IT 331753
307	RWG-323	Nunbora	Temperate japonica	KOR	Bred	IT 217828
308	RWG-324	Nunkeunheugchal1ho	Temperate japonica	KOR	Bred	IT 301313
309	RWG-325	Dabo	Temperate japonica	KOR	Bred	-
310	RWG-326	Dacheong	Temperate japonica	KOR	Bred	IT 235287
311	RWG-327	Daechan	Temperate japonica	KOR	Bred	-
312	RWG-328	Donghaejinmi	Temperate japonica	KOR	Bred	IT 235836
313	RWG-329	Manjong	Temperate japonica	KOR	Bred	IT 248699
314	RWG-330	Malgeumi	Temperate japonica	KOR	Bred	IT 223976
315	RWG-331	Matdream	Temperate japonica	KOR	Bred	IT 301300
316	RWG-332	Mogyang	Indica	KOR	Bred	IT 227055
317	RWG-333	Mogwoo	Indica	KOR	Bred	IT 274639
318	RWG-334	Migwang	Temperate japonica	KOR	Bred	IT 223094
319	RWG-335	Misomi	Temperate japonica	KOR	Bred	-
320	RWG-336	Milky queen	Temperate japonica	JPN	Bred	IT 212447
321	RWG-337	Baegseolchal	Temperate japonica	KOR	Bred	IT 235283
322	RWG-338	Baekogchal	Temperate japonica	KOR	Bred	IT 227135
323	RWG-339	Baegilmi	Temperate japonica	KOR	Bred	IT 301305
324	RWG-340	Bodrami	Temperate japonica	KOR	Bred	-
325	RWG-341	Boseogheugchal	Temperate japonica	KOR	Bred	IT 235306
326	RWG-342	Sandeuljinmi	Temperate japonica	KOR	Bred	IT 227131
327	RWG-343	Sanhomi	Temperate japonica	KOR	Bred	-
328	RWG-344	Sangjuchal	Temperate japonica	KOR	Bred	IT 223953
329	RWG-345	Saegoami	Temperate japonica	KOR	Bred	IT 275317
330	RWG-346	Saeodae	Temperate japonica	KOR	Bred	-
331	RWG-347	Saengdongchal	Temperate japonica	KOR	Bred	IT 237091
332	RWG-348	Seolbaek	Temperate japonica	KOR	Bred	IT 227060
333	RWG-349	Songjeon 3	Temperate japonica			-
334	RWG-350	Suryeojinmi	Temperate japonica	KOR	Bred	IT 227051
335	RWG-351	Subo	Temperate japonica	KOR	Bred	-
336	RWG-352	Sinnongheugchal	Temperate japonica	KOR	Bred	IT 284610
337	RWG-353	Sinbo	Temperate japonica	KOR	Bred	-
338	RWG-354	Anbaek	Temperate japonica	KOR	Bred	-
339	RWG-355	Youngbo	Temperate japonica	KOR	Bred	-
340	RWG-356	Ondami	Temperate japonica	KOR	Bred	IT 331754
341	RWG-357	Undoo Byeo	Temperate japonica	KOR	Bred	IT 213072
342	RWG-358	Unmi	Temperate japonica	KOR	Bred	IT 235280
343	RWG-359	Jakwangchal	Temperate japonica	KOR	Bred	IT 223072
344	RWG-360	Jado	Temperate japonica	JPN
345	RWG-361	Jeogjinjuchal	Temperate japonica	KOR	Bred	IT 227054
346	RWG-362	Jogwang	Temperate japonica	KOR	Bred	-
347	RWG-363	Josaengheugchal	Temperate japonica	KOR	Bred	IT 214862
348	RWG-364	Joami	Temperate japonica	KOR	Bred	IT 227132
349	RWG-365	Joan	Temperate japonica	KOR	Bred	IT 214883
350	RWG-366	Junamjosaeng	Temperate japonica	KOR	Bred	IT 229369
351	RWG-367	Jinbo Byeo	Temperate japonica	KOR	Bred	IT 251471
352	RWG-368	Jinseolchal	Temperate japonica	KOR	Bred	-
353	RWG-369	Jinok	Temperate japonica	KOR	Bred	-
354	RWG-370	Cheongbaekchal	Temperate japonica	KOR	Bred	-
355	RWG-371	Cheong Pung Heuk Chal	Temperate japonica	KOR	Bred	IT 251365
356	RWG-372	Cheonghaejinmi	Temperate japonica	KOR	Bred	IT 223096
357	RWG-373	Chungnam 1	Temperate japonica	KOR	Bred	-
358	RWG-374	Chungnam 2	Temperate japonica	KOR	Bred	-
359	RWG-375	Chindeul	Temperate japonica	KOR	Bred	-
360	RWG-376	Keunnun Byeo	Temperate japonica	KOR	Bred	IT 235302
361	RWG-377	Pyungan Byeo	Temperate japonica	KOR	Bred	IT 213276
362	RWG-378	Hanseol Byeo	Temperate japonica	KOR	Bred	IT 223098
363	RWG-379	Haedamssal	Temperate japonica	KOR	Bred	IT 301312
364	RWG-380	Hyangnam Byeo	Temperate japonica	KOR	Bred	IT 191971
365	RWG-381	Hwawang Byeo	Temperate japonica	KOR	Bred	-
366	RWG-382	Hwangdo	Temperate japonica	JPN		IT 264739
367	RWG-383	Heugsujeong	Temperate japonica	KOR	Bred	-
368	RWG-384	Heughyangchal1ho	Temperate japonica	KOR	Bred	-
369	RWG-385	Areum Byeo	Indica	KOR	Bred	IT 203719
370	RWG-386	Namcheon Byeo	Indica	KOR	Bred	IT 221717
371	RWG-387	Chilsung Byeo	Indica	KOR	Bred	IT 010688
372	RWG-388	Milyang 29	Indica	KOR	Bred	IT 006209
373	RWG-389	Jangseong Byeo	Indica	KOR	Bred	IT 212482
374	RWG-390	Namyeong Byeo	Indica	KOR	Bred	IT 192002
375	RWG-391	Pungsan Byeo	Indica	KOR	Bred	IT 212479
376	RWG-392	Yongju Byeo	Indica	KOR	Bred	IT 112506
377	RWG-393	Dasan1	Indica	KOR	Bred	IT 217315
378	RWG-394	Hangangchal 1	Indica	KOR	Bred	IT 223978
379	RWG-395	Dasan2	Indica	KOR	Bred	IT 223097
380	RWG-396	Segyejinmi	Indica	KOR	Bred	IT 247767
381	RWG-397	Hanareum 2	Indica	KOR	Bred	IT 251225
382	RWG-398	Josaeng Tongil	Indica	KOR	Bred	IT 007212
383	RWG-399	Yeongnam Josaeng	Indica	KOR	Bred	IT 006187
384	RWG-400	Tongilchal	Indica	KOR	Bred	IT 007225
385	RWG-401	Hwanggeum Byeo	Indica	KOR	Bred	IT 007222
386	RWG-402	Milyang 21	Indica	KOR	Bred	IT 006197
387	RWG-403	Milyang 22	Indica	KOR	Bred	IT 006200
388	RWG-404	Honam Josaeng	Indica	KOR	Bred	IT 008129
389	RWG-405	Geumgang Byeo	Indica	KOR	Bred	IT 007230
390	RWG-406	Manseok Byeo	Indica	KOR	Bred	IT 192030
391	RWG-407	Milyang 30	Indica	KOR	Bred	IT 009736
392	RWG-408	Jinju Byeo	Temperate japonica	KOR	Bred	IT 008157
393	RWG-409	Chiak Byeo	Temperate japonica	KOR	Bred	IT 142796
394	RWG-410	Sujeong Byeo	Indica	KOR	Bred	IT 006234
395	RWG-411	BP603	Indica	CHN		-
396	RWG-412	Daohuaxiang 2	Temperate japonica	CHN	Bred	IT 292036
397	RWG-413	Wuxiang 99-8	Temperate japonica	CHN	Bred	K037322
398	RWG-414	OITA KAORI INE 2	Temperate japonica	JPN	Bred	IT 210864
399	RWG-415	Delmont	Tropical japonica	USA	Bred	-
400	RWG-416	IR841-85-1-1-2	Indica	PHL	Bred	IT 122941
401	RWG-417	Jasmine 85	Indica	USA	Bred	K037775
402	RWG-418	Zixiangnuo 861	Temperate japonica	CHN	Bred	K037323
403	RWG-419	A-1	Tropical japonica	BTN	Bred	IT 000001
404	RWG-420	Goolarath	Tropical japonica	AUS	Bred	-
405	RWG-421	Hwangmibyeo 2	Indica	KOR	Bred	IT 191962
406	RWG-422	Seonhyangheukmi	Temperate japonica	KOR	Bred	-
407	RWG-423	SD-11	Temperate japonica	CHN	Bred	-
408	RWG-424	SD-25	Temperate japonica	CHN	Bred	-
409	RWG-425	E2	Temperate japonica	CHN	Bred	-
410	RWG-426	BP066	Indica	CHN	Bred	-
411	RWG-427	BP444	Indica	CHN	Bred	-
412	RWG-428	SP-519	Temperate japonica	CHN	Bred	-
413	RWG-429	SP-687	Temperate japonica	CHN	Bred	-
414	RWG-430	SP-688	Temperate japonica	CHN	Bred	-
415	RWG-431	SP-698	Temperate japonica	CHN	Bred	-
416	RWG-432	SD-1	Temperate japonica	CHN	Bred	-
417	RWG-433	SD-10	Temperate japonica	CHN	Bred	-
418	27166		Oryza officinalis		Wild	IT 145548
419	27167		Oryza eichingeri		Wild	IT 145571
420	27169		Oryza ridleyi		Wild	IT 173430
421	27175		Oryza longistaminata	LKA	Wild	IT 181087
422	27177		Oryza nivara	NPL	Wild	IT 213462
423	27178		Oryza nivara	NPL	Wild	IT 235530
424	WS-12		Oryza australiensis		Wild	Acc. 100882
425	WS-17		Oryza glaberrima	LBR	Wild	TOG 6589
426	WS-2		Oryza malabarensis		Wild	Acc. 106423
427	WS-20		Oryza officinalis	BFA	Wild	TOG 7291
428	WS-25		Oryza rufipogon		Wild	Acc. 145535
429	WS-29		Oryza rufipogon	KHM	Wild	Acc. 181163
430	WS-4		Oryza officinalis		Wild	Acc. 105910
431	WS-5		Oryza glaberrima		Wild	Acc. 101399
432	DNA-19		Oryza barthii	GIN	Wild	PI 236393
433	DNA-20		Oryza alta		Wild	PI 590397
434	DNA-21		Oryza barthii		Wild	PI 590399
435	DNA-22		Oryza nivara		Wild	PI 590408
436	DNA-26		Oryza alta		Wild	GSOR 311686
437	DNA-31		Oryza alta	BRA	Wild	IRGC 100161
438	DNA-34		Oryza australiensis	AUS	Wild	IRGC 105278
439	DNA-35		Oryza brachyantha	SLE	Wild	IRGC 101233
440	DNA-36		Oryza brachyantha	SLE	Wild	IRGC 101234
441	DNA-38		Oryza eichingeri	UGA	Wild	IRGC 101426
442	DNA-39		Oryza eichingeri	UGA	Wild	IRGC 105161
443	DNA-40		Oryza glumaepatula	BRA	Wild	IRGC 100970
444	DNA-41		Oryza glumaepatula	BRA	Wild	IRGC 88800
445	DNA-42		Oryza glumaepatula	BRA	Wild	IRGC 105668
446	DNA-43		Oryza grandiglumis	BRA	Wild	IRGC 106241
447	DNA-44		Oryza grandiglumis	BRA	Wild	IRGC 105155
448	DNA-45		Oryza grandiglumis	BRA	Wild	IRGC 105156
449	DNA-46		Oryza latifolia	IDN	Wild	IRGC 105111
450	DNA-47		Oryza latifolia		Wild	IRGC 101394
451	DNA-48		Oryza latifolia		Wild	IRGC 80770
452	DNA-49		Oryza longiglumis	IDN	Wild	IRGC 105147
453	DNA-50		Oryza longiglumis	IDN	Wild	IRGC 105562
454	DNA-51		Oryza longistaminata	SLE	Wild	IRGC 101228
455	DNA-52		Oryza longistaminata	CMR	Wild	IRGC 92664
456	DNA-54		Oryza malampuzhaensis	IND	Wild	IRGC 100957
457	DNA-55		Oryza malampuzhaensis	IND	Wild	IRGC 105322
458	DNA-56		Oryza malampuzhaensis	IND	Wild	IRGC 80768
459	DNA-57		Oryza meridionalis	AUS	Wild	IRGC 105279
460	DNA-58		Oryza meridionalis	AUS	Wild	IRGC 101466
461	DNA-59		Oryza minuta	PHL	Wild	IRGC 93257
462	DNA-60		Oryza minuta	PHL	Wild	IRGC 101128
463	DNA-66		Oryza punctata	NGA	Wild	IRGC 105982
464	DNA-67		Oryza punctata		Wild	IRGC 100126
465	DNA-68		Oryza punctata		Wild	IRGC 101441
466	DNA-69		Oryza rhizomatis	LKA	Wild	IRGC 105448
467	DNA-70		Oryza rhizomatis	LKA	Wild	IRGC 103410
468	DNA-71		Oryza rhizomatis	LKA	Wild	IRGC 105660
469	DNA-72		Oryza rufipogon	LAO	Wild	IRGC 93249
470	DNA-80		Oryza glaberrima	BFA	Wild	IRGC 103469
471	DNA-82		Oryza barthii	TCD	Wild	IRGC 104119
472	DNA-A1	Tubtim chumphae	Indica	THA	Bred	KR 02605
473	DNA-A2	Hom mali nin surin	Indica	THA	Bred	KR 02604
474	DNA-A3	Khao Dawk Mali 105	Indica	THA	Bred	KR 02602
475	DNA-A4	Pathumthani 1	Indica	THA	Bred	KR 02603
