# Supplementary material for: Haplotype Variations and Evolutionary Analysis of the Granule-Bound Starch Synthase I Gene in the Korean World Rice Collection
Source: Front Plant Sci. 2021 Aug 24;12:707237. doi: 10.3389/fpls.2021.707237 (PMC8421862; doi:10.3389/fpls.2021.707237)
Supplement: Supplementary file 8 [file Table_2.xlsx]

## Sheet: Sup_D_2
Supplementary Data 2: List of 475 rice accessions indicating raw data for different genetic variants (SNPs and InDels) within the gene region of GBSSI by haplotyping. Originally, we found a total of 59 haplotypes, representing 371 positions by SNPs (single nucleotide polymorphism) and InDels (Insertions or Deletions) detected in both exons and introns including UTR (untranslated regions) of 5' an…
Haplotype	Chromosome 6	1765637	1765649	1765652	1765668	1765690	1765696	1765716	1765728	1765761	1765763	1765766	1765787	1765790	1765795	1765799	1765824	1765845	1765846	1765854	1765859	1765886	1765887	1765904	1765921	1765922	1765953	1765954	1765969	1765976	1765979	1765988	1765992	1766001	1766003	1766005	1766007	1766008	1766012	1766018	1766020	1766029	1766031	1766031	1766042	1766045	1766050	1766053	1766054
	Reference	C	C	GAC	GTCTCTCTCTCTCTCTCTCTCTCTC	C	C	T	G	T	A	C	G	T	T	A	C	AGT	G	A	T	G	A	AATTG	C	C	C	G	G	A	G	G	C	CACA	C	C	C	AG	G	C	A	A	A	A	C	G	C	A	G
	OS06G0133000	>	>	>	>	>	>	>	>	>	>	>	>	>	>	>	>	>	>	>	>	>	>	>	>	>	>	>	>	>	>	>	>	>	>	>	>	>	>	>	>	>	>	>	>	>	>	>	>
	Exon	1	1	1	1	1	1	1	1
	Amino Acid
	Codon
Hap_1	27167		0	0	0	C	C	T			0			0			C		G		T	G	0	0	C	0	C	G	G		G	G	C	0		C			G	C		A	A	0	C		C		G
	DNA-35		0	0		C		T	G						T		C		G		T		0					G	G		G		C		C			0	G	C		A		0
	DNA-49		0	0		C		T	G						T		C		G		T		0					G	G		G		C		C			0	G	C		A		0
	DNA-50		0	0		C		T	G						T		C	0	G		T		0					G	G		G		C		C			0	G	C		A		0
	DNA-60		0	0		C	C	T	G						T		C		G		T	G	0		C	0	C	G	G		G		C		C			0	G	C		A		0
	RWG-001	0	0	0	0	C	C	T	G	T	0	0	0	0	T	A	C	0	G	A	T	G	0	0	C	0	C	G	G	A	G	G	C	0	C	C	C	0	G	C	A	A	A	0	C	G	C	A	G
	RWG-002	0	0	0		C	C	T	G	T	0	0	0	0	T	A	C	0	G	A	T	G	0	0	C	0	C	G	G	A	G	G	C	0	C	C	C	0	G	C	A	A	A	0	C	G	C	A	G
	RWG-004	0	0	0	-2	C	C	T	G	T	0	0	0	0	T	A	C	0	G	A	T	G	0	0	C	0	C	G	G	A	G	G	C	0	C	C	C	0	G	C	A	A	A	0	C	G	C	A	G
	RWG-005	0	0	0	0	C	C	T	G	T	0	0	0	0	T	A	C	0	G	A	T	G	0	0	C	0	C	G	G	A	G	G	C	0	C	C	C	0	G	C	A	A	A	0	C	G	C	A	G
	RWG-010	0	0	0	0	C	C	T	G	T	0	0	0	0	T	A	C	0	G	A	T	G	0	0	C	0	C	G	G	A	G	G	C	0	C	C	C	0	G	C	A	A	A	0	C	G	C	A	G
	RWG-012	0	0	0	0	C	C	T	G	T	0	0	0	0	T	A	C	0	G	A	T	G	0	0	C	0	C	G	G	A	G	G	C	0	C	C	C	0	G	C	A	A	A	0	C	G	C	A	G
	RWG-015	0	0	0	-2	C	C	T	G	T	0	0	0	0	T	A	C	0	G	A	T	G	0	0	C	0	C	G	G	A	G	G	C	0	C	C	C	0	G	C	A	A	A	0	C	G	C	A	G
	RWG-016	0	0	0	0 -2	C	C	T	G	T	0	0	0	0	T	A	C	0	G	A	T	G	0	0	C	0	C	G	G	A	G	G	C	0	C	C	C	0	G	C	A	A	A	0	C	G	C	A	G
	RWG-018	0	0	0		C	C	T	G	T	0	0	0	0	T	A	C	0	G	A	T	G	0	0	C	0	C	G	G	A	G	G	C	0	C	C	C	0	G	C	A	A	A	0	C	G	C	A	G
	RWG-020	0	0	0	0	C	C	T	G	T	0	0	0	0	T	A	C	0	G	A	T	G	0	0	C	0	C	G	G	A	G	G	C	0	C	C	C	0	G	C	A	A	A	0	C	G	C	A	G
	RWG-024	0	0	0	0 -2	C	C	T	G	T	0	0	0	0	T	A	C	0	G	A	T	G	0	0	C	0	C	G	G	A	G	G	C	0	C	C	C	0	G	C	A	A	A	0	C	G	C	A	G
	RWG-025	0	0	0	-2	C	C	T	G	T	0	0	0	0	T	A	C	0	G	A	T	G	0	0	C	0	C	G	G	A	G	G	C	0	C	C	C	0	G	C	A	A	A	0	C	G	C	A	G
	RWG-027	0	0	0	0	C	C	T	G	T	0	0	0	0	T	A	C	0	G	A	T	G	0	0	C	0	C	G	G	A	G	G	C	0	C	C	C	0	G	C	A	A	A	0	C	G	C	A	G
	RWG-028	0	0	0	0	C	C	T	G	T	0	0	0	0	T	A	C	0	G	A	T	G	0	0	C	0	C	G	G	A	G	G	C	0	C	C	C	0	G	C	A	A	A	0	C	G	C	A	G
	RWG-035	0	0	0	2	C	C	T	G	T	0	0	0	0	T	A	C	0	G	A	T	G	0	0	C	0	C	G	G	A	G	G	C	0	C	C	C	0	G	C	A	A	A	0	C	G	C	A	G
	RWG-040	0	0	0	0	C	C	T	G	T	0	0	0	0	T	A	C	0	G	A	T	G	0	0	C	0	C	G	G	A	G	G	C	0	C	C	C	0	G	C	A	A	A	0	C	G	C	A	G
	RWG-045	0	0	0	0	C	C	T	G	T	0	0	0	0	T	A	C	0	G	A	T	G	0	0	C	0	C	G	G	A	G	G	C	0	C	C	C	0	G	C	A	A	A	0	C	G	C	A	G
	RWG-046	0	0	0		C	C	T	G	T	0	0	0	0	T	A	C	0	G	A	T	G	0	0	C	0	C	G	G	A	G	G	C	0	C	C	C	0	G	C	A	A	A	0	C	G	C	A	G
	RWG-050	0	0	0		C	C	T	G	T	0	0	0	0	T	A	C	0	G	A	T	G	0	0	C	0	C	G	G	A	G	G	C	0	C	C	C	0	G	C	A	A	A	0	C	G	C	A	G
	RWG-052	0	0	0	0	C	C	T	G	T	0	0	0	0	T	A	C	0	G	A	T	G	0	0	C	0	C	G	G	A	G	G	C	0	C	C	C	0	G	C	A	A	A	0	C	G	C	A	G
	RWG-055	0	0	0	0	C	C	T	G	T	0	0	0	0	T	A	C	0	G	A	T	G	0	0	C	0	C	G	G	A	G	G	C	0	C	C	C	0	G	C	A	A	A	0	C	G	C	A	G
	RWG-062	0	0	0	0	C	C	T	G	T	0	0	0	0	T	A	C	0	G	A	T	G	0	0	C	0	C	G	G	A	G	G	C	0	C	C	C	0	G	C	A	A	A	0	C	G	C	A	G
	RWG-066	0	0	0	0	C	C	T	G	T	0	0	0	0	T	A	C	0	G	A	T	G	0	0	C	0	C	G	G	A	G	G	C	0	C	C	C	0	G	C	A	A	A	0	C	G	C	A	G
	RWG-069	0	0	0	0	C	C	T	G	T	0	0	0	0	T	A	C	0	G	A	T	G	0	0	C	0	C	G	G	A	G	G	C	0	C	C	C	0	G	C	A	A	A	0	C	G	C	A	G
	RWG-075	0	0	0	0	C	C	T	G	T	0	0	0	0	T	A	C	0	G	A	T	G	0	0	C	0	C	G	G	A	G	G	C	0	C	C	C	0	G	C	A	A	A	0	C	G	C	A	G
	RWG-078	0	0	0		C	C	T	G	T	0	0	0	0	T	A	C	0	G	A	T	G	0	0	C	0	C	G	G	A	G	G	C	0	C	C	C	0	G	C	A	A	A	0	C	G	C	A	G
	RWG-079	0	0	0	0	C	C	T	G	T	0	0	0	0	T	A	C	0	G	A	T	G	0	0	C	0	C	G	G	A	G	G	C	0	C	C	C	0	G	C	A	A	A	0	C	G	C	A	G
	RWG-080	0	0	0	0	C	C	T	G	T	0	0	0	0	T	A	C	0	G	A	T	G	0	0	C	0	C	G	G	A	G	G	C	0	C	C	C	0	G	C	A	A	A	0	C	G	C	A	G
	RWG-082	0	0	0	-2	C	C	T	G	T	0	0	0	0	T	A	C	0	G	A	T	G	0	0	C	0	C	G	G	A	G	G	C	0	C	C	C	0	G	C	A	A	A	0	C	G	C	A	G
	RWG-085	0	0	0	0 -4	C	C	T	G	T	0	0	0	0	T	A	C	0	G	A	T	G	0	0	C	0	C	G	G	A	G	G	C	0	C	C	C	0	G	C	A	A	A	0	C	G	C	A	G
	RWG-087	0	0	0	-2	C	C	T	G	T	0	0	0	0	T	A	C	0	G	A	T	G	0	0	C	0	C	G	G	A	G	G	C	0	C	C	C	0	G	C	A	A	A	0	C	G	C	A	G
	RWG-088	0	0	0	0	C	C	T	G	T	0	0	0	0	T	A	C	0	G	A	T	G	0	0	C	0	C	G	G	A	G	G	C	0	C	C	C	0	G	C	A	A	A	0	C	G	C	A	G
	RWG-091	0	0	0	-2	C	C	T	G	T	0	0	0	0	T	A	C	0	G	A	T	G	0	0	C	0	C	G	G	A	G	G	C	0	C	C	C	0	G	C	A	A	A	0	C	G	C	A	G
	RWG-092	0	0	0	-2	C	C	T	G	T	0	0	0	0	T	A	C	0	G	A	T	G	0	0	C	0	C	G	G	A	G	G	C	0	C	C	C	0	G	C	A	A	A	0	C	G	C	A	G
	RWG-093	0	0	0	0	C	C	T	G	T	0	0	0	0	T	A	C	0	G	A	T	G	0	0	C	0	C	G	G	A	G	G	C	0	C	C	C	0	G	C	A	A	A	0	C	G	C	A	G
	RWG-094	0	0	0	0	C	C	T	G	T	0	0	0	0	T	A	C	0	G	A	T	G	0	0	C	0	C	G	G	A	G	G	C	0	C	C	C	0	G	C	A	A	A	0	C	G	C	A	G
	RWG-095	0	0	0	-2	C	C	T	G	T	0	0	0	0	T	A	C	0	G	A	T	G	0	0	C	0	C	G	G	A	G	G	C	0	C	C	C	0	G	C	A	A	A	0	C	G	C	A	G
	RWG-096	0	0	0	-2	C	C	T	G	T	0	0	0	0	T	A	C	0	G	A	T	G	0	0	C	0	C	G	G	A	G	G	C	0	C	C	C	0	G	C	A	A	A	0	C	G	C	A	G
	RWG-097	0	0	0	0	C	C	T	G	T	0	0	0	0	T	A	C	0	G	A	T	G	0	0	C	0	C	G	G	A	G	G	C	0	C	C	C	0	G	C	A	A	A	0	C	G	C	A	G
	RWG-099	0	0	0	0	C	C	T	G	T	0	0	0	0	T	A	C	0	G	A	T	G	0	0	C	0	C	G	G	A	G	G	C	0	C	C	C	0	G	C	A	A	A	0	C	G	C	A	G
	RWG-100	0	0	0	0	C	C	T	G	T	0	0	0	0	T	A	C	0	G	A	T	G	0	0	C	0	C	G	G	A	G	G	C	0	C	C	C	0	G	C	A	A	A	0	C	G	C	A	G
	RWG-101	0	0	0	-2	C	C	T	G	T	0	0	0	0	T	A	C	0	G	A	T	G	0	0	C	0	C	G	G	A	G	G	C	0	C	C	C	0	G	C	A	A	A	0	C	G	C	A	G
	RWG-102	0	0	0	-2	C	C	T	G	T	0	0	0	0	T	A	C	0	G	A	T	G	0	0	C	0	C	G	G	A	G	G	C	0	C	C	C	0	G	C	A	A	A	0	C	G	C	A	G
	RWG-103	0	0	0	0	C	C	T	G	T	0	0	0	0	T	A	C	0	G	A	T	G	0	0	C	0	C	G	G	A	G	G	C	0	C	C	C	0	G	C	A	A	A	0	C	G	C	A	G
	RWG-104	0	0	0	0	C	C	T	G	T	0	0	0	0	T	A	C	0	G	A	T	G	0	0	C	0	C	G	G	A	G	G	C	0	C	C	C	0	G	C	A	A	A	0	C	G	C	A	G
	RWG-114	0	0	0		C	C	T	G	T	0	0	0	0	T	A	C	0	G	A	T	G	0	0	C	0	C	G	G	A	G	G	C	0	C	C	C	0	G	C	A	A	A	0	C	G	C	A	G
	RWG-127	0	0	0	0	C	C	T	G	T	0	0	0	0	T	A	C	0	G	A	T	G	0	0	C	0	C	G	G	A	G	G	C	0	C	C	C	0	G	C	A	A	A	0	C	G	C	A	G
	RWG-128	0	0	0	0 -2	C	C	T	G	T	0	0	0	0	T	A	C	0	G	A	T	G	0	0	C	0	C	G	G	A	G	G	C	0	C	C	C	0	G	C	A	A	A	0	C	G	C	A	G
	RWG-130	0	0	0	0	C	C	T	G	T	0	0	0	0	T	A	C	0	G	A	T	G	0	0	C	0	C	G	G	A	G	G	C	0	C	C	C	0	G	C	A	A	A	0	C	G	C	A	G
	RWG-133	0	0	0	-2	C	C	T	G	T	0	0	0	0	T	A	C	0	G	A	T	G	0	0	C	0	C	G	G	A	G	G	C	0	C	C	C	0	G	C	A	A	A	0	C	G	C	A	G
	RWG-134	0	0	0		C	C	T	G	T	0	0	0	0	T	A	C	0	G	A	T	G	0	0	C	0	C	G	G	A	G	G	C	0	C	C	C	0	G	C	A	A	A	0	C	G	C	A	G
	RWG-135	0	0	0	0	C	C	T	G	T	0	0	0	0	T	A	C	0	G	A	T	G	0	0	C	0	C	G	G	A	G	G	C	0	C	C	C	0	G	C	A	A	A	0	C	G	C	A	G
	RWG-136	0	0	0	0	C	C	T	G	T	0	0	0	0	T	A	C	0	G	A	T	G	0	0	C	0	C	G	G	A	G	G	C	0	C	C	C	0	G	C	A	A	A	0	C	G	C	A	G
	RWG-138	0	0	0	0	C	C	T	G	T	0	0	0	0	T	A	C	0	G	A	T	G	0	0	C	0	C	G	G	A	G	G	C	0	C	C	C	0	G	C	A	A	A	0	C	G	C	A	G
	RWG-139	0	0	0	0	C	C	T	G	T	0	0	0	0	T	A	C	0	G	A	T	G	0	0	C	0	C	G	G	A	G	G	C	0	C	C	C	0	G	C	A	A	A	0	C	G	C	A	G
	RWG-140	0	0	0	0	C	C	T	G	T	0	0	0	0	T	A	C	0	G	A	T	G	0	0	C	0	C	G	G	A	G	G	C	0	C	C	C	0	G	C	A	A	A	0	C	G	C	A	G
	RWG-142	0	0	0	0	C	C	T	G	T	0	0	0	0	T	A	C	0	G	A	T	G	0	0	C	0	C	G	G	A	G	G	C	0	C	C	C	0	G	C	A	A	A	0	C	G	C	A	G
	RWG-143	0	0	0	-2	C	C	T	G	T	0	0	0	0	T	A	C	0	G	A	T	G	0	0	C	0	C	G	G	A	G	G	C	0	C	C	C	0	G	C	A	A	A	0	C	G	C	A	G
	RWG-144	0	0	0		C	C	T	G	T	0	0	0	0	T	A	C	0	G	A	T	G	0	0	C	0	C	G	G	A	G	G	C	0	C	C	C	0	G	C	A	A	A	0	C	G	C	A	G
	RWG-145	0	0	0	0	C	C	T	G	T	0	0	0	0	T	A	C	0	G	A	T	G	0	0	C	0	C	G	G	A	G	G	C	0	C	C	C	0	G	C	A	A	A	0	C	G	C	A	G
	RWG-146	0	0	0	0	C	C	T	G	T	0	0	0	0	T	A	C	0	G	A	T	G	0	0	C	0	C	G	G	A	G	G	C	0	C	C	C	0	G	C	A	A	A	0	C	G	C	A	G
	RWG-147	0	0	0	0	C	C	T	G	T	0	0	0	0	T	A	C	0	G	A	T	G	0	0	C	0	C	G	G	A	G	G	C	0	C	C	C	0	G	C	A	A	A	0	C	G	C	A	G
	RWG-148	0	0	0	0	C	C	T	G	T	0	0	0	0	T	A	C	0	G	A	T	G	0	0	C	0	C	G	G	A	G	G	C	0	C	C	C	0	G	C	A	A	A	0	C	G	C	A	G
	RWG-149	0	0	0	0	C	C	T	G	T	0	0	0	0	T	A	C	0	G	A	T	G	0	0	C	0	C	G	G	A	G	G	C	0	C	C	C	0	G	C	A	A	A	0	C	G	C	A	G
	RWG-150	0	0	0	0	C	C	T	G	T	0	0	0	0	T	A	C	0	G	A	T	G	0	0	C	0	C	G	G	A	G	G	C	0	C	C	C	0	G	C	A	A	A	0	C	G	C	A	G
	RWG-151	0	0	0	0	C	C	T	G	T	0	0	0	0	T	A	C	0	G	A	T	G	0	0	C	0	C	G	G	A	G	G	C	0	C	C	C	0	G	C	A	A	A	0	C	G	C	A	G
	RWG-152	0	0	0	0	C	C	T	G	T	0	0	0	0	T	A	C	0	G	A	T	G	0	0	C	0	C	G	G	A	G	G	C	0	C	C	C	0	G	C	A	A	A	0	C	G	C	A	G
	RWG-153	0	0	0	-4 -2	C	C	T	G	T	0	0	0	0	T	A	C	0	G	A	T	G	0	0	C	0	C	G	G	A	G	G	C	0	C	C	C	0	G	C	A	A	A	0	C	G	C	A	G
	RWG-154	0	0	0	0	C	C	T	G	T	0	0	0	0	T	A	C	0	G	A	T	G	0	0	C	0	C	G	G	A	G	G	C	0	C	C	C	0	G	C	A	A	A	0	C	G	C	A	G
	RWG-155	0	0	0	0	C	C	T	G	T	0	0	0	0	T	A	C	0	G	A	T	G	0	0	C	0	C	G	G	A	G	G	C	0	C	C	C	0	G	C	A	A	A	0	C	G	C	A	G
	RWG-156	0	0	0	0	C	C	T	G	T	0	0	0	0	T	A	C	0	G	A	T	G	0	0	C	0	C	G	G	A	G	G	C	0	C	C	C	0	G	C	A	A	A	0	C	G	C	A	G
	RWG-157	0	0	0	0	C	C	T	G	T	0	0	0	0	T	A	C	0	G	A	T	G	0	0	C	0	C	G	G	A	G	G	C	0	C	C	C	0	G	C	A	A	A	0	C	G	C	A	G
	RWG-158	0	0	0	0	C	C	T	G	T	0	0	0	0	T	A	C	0	G	A	T	G	0	0	C	0	C	G	G	A	G	G	C	0	C	C	C	0	G	C	A	A	A	0	C	G	C	A	G
	RWG-159	0	0	0	0	C	C	T	G	T	0	0	0	0	T	A	C	0	G	A	T	G	0	0	C	0	C	G	G	A	G	G	C	0	C	C	C	0	G	C	A	A	A	0	C	G	C	A	G
	RWG-160	0	0	0	0	C	C	T	G	T	0	0	0	0	T	A	C	0	G	A	T	G	0	0	C	0	C	G	G	A	G	G	C	0	C	C	C	0	G	C	A	A	A	0	C	G	C	A	G
	RWG-161	0	0	0	0	C	C	T	G	T	0	0	0	0	T	A	C	0	G	A	T	G	0	0	C	0	C	G	G	A	G	G	C	0	C	C	C	0	G	C	A	A	A	0	C	G	C	A	G
	RWG-162	0	0	0	0	C	C	T	G	T	0	0	0	0	T	A	C	0	G	A	T	G	0	0	C	0	C	G	G	A	G	G	C	0	C	C	C	0	G	C	A	A	A	0	C	G	C	A	G
	RWG-163	0	0	0		C	C	T	G	T	0	0	0	0	T	A	C	0	G	A	T	G	0	0	C	0	C	G	G	A	G	G	C	0	C	C	C	0	G	C	A	A	A	0	C	G	C	A	G
	RWG-164	0	0	0	0	C	C	T	G	T	0	0	0	0	T	A	C	0	G	A	T	G	0	0	C	0	C	G	G	A	G	G	C	0	C	C	C	0	G	C	A	A	A	0	C	G	C	A	G
	RWG-165	0	0	0	-2	C	C	T	G	T	0	0	0	0	T	A	C	0	G	A	T	G	0	0	C	0	C	G	G	A	G	G	C	0	C	C	C	0	G	C	A	A	A	0	C	G	C	A	G
	RWG-166	0	0	0	-4 -2	C	C	T	G	T	0	0	0	0	T	A	C	0	G	A	T	G	0	0	C	0	C	G	G	A	G	G	C	0	C	C	C	0	G	C	A	A	A	0	C	G	C	A	G
	RWG-167	0	0	0	0	C	C	T	G	T	0	0	0	0	T	A	C	0	G	A	T	G	0	0	C	0	C	G	G	A	G	G	C	0	C	C	C	0	G	C	A	A	A	0	C	G	C	A	G
	RWG-168	0	0	0	0		C	T	G	T	0	0	0	0	T	A	C	0	G	A	T	G	0	0	C	0	C	G	G	A	G	G	C	0	C	C	C	0	G	C	A	A	A	0	C	G	C	A	G
	RWG-169	0	0	0	0	C	C	T	G	T	0	0	0	0	T	A	C	0	G	A	T	G	0	0	C	0	C	G	G	A	G	G	C	0	C	C	C	0	G	C	A	A	A	0	C	G	C	A	G
	RWG-170	0	0	0	0	C	C	T	G	T	0	0	0	0	T	A	C	0	G	A	T	G	0	0	C	0	C	G	G	A	G	G	C	0	C	C	C	0	G	C	A	A	A	0	C	G	C	A	G
	RWG-171	0	0	0	0	C	C	T	G	T	0	0	0	0	T	A	C	0	G	A	T	G	0	0	C	0	C	G	G	A	G	G	C	0	C	C	C	0	G	C	A	A	A	0	C	G	C	A	G
	RWG-172	0	0	0	-2	C	C	T	G	T	0	0	0	0	T	A	C	0	G	A	T	G	0	0	C	0	C	G	G	A	G	G	C	0	C	C	C	0	G	C	A	A	A	0	C	G	C	A	G
	RWG-173	0	0	0	0	C	C	T	G	T	0	0	0	0	T	A	C	0	G	A	T	G	0	0	C	0	C	G	G	A	G	G	C	0	C	C	C	0	G	C	A	A	A	0	C	G	C	A	G
	RWG-174	0	0	0	0 -2	C	C	T	G	T	0	0	0	0	T	A	C	0	G	A	T	G	0	0	C	0	C	G	G	A	G	G	C	0	C	C	C	0	G	C	A	A	A	0	C	G	C	A	G
	RWG-175	0	0	0	0	C	C	T	G	T	0	0	0	0	T	A	C	0	G	A	T	G	0	0	C	0	C	G	G	A	G	G	C	0	C	C	C	0	G	C	A	A	A	0	C	G	C	A	G
	RWG-176	0	0	0	0	C	C	T	G	T	0	0	0	0	T	A	C	0	G	A	T	G	0	0	C	0	C	G	G	A	G	G	C	0	C	C	C	0	G	C	A	A	A	0	C	G	C	A	G
	RWG-177	0	0	0	0 -4	C	C	T	G	T	0	0	0	0	T	A	C	0	G	A	T	G	0	0	C	0	C	G	G	A	G	G	C	0	C	C	C	0	G	C	A	A	A	0	C	G	C	A	G
	RWG-178	0	0	0		C	C	T	G	T	0	0	0	0	T	A	C	0	G	A	T	G	0	0	C	0	C	G	G	A	G	G	C	0	C	C	C	0	G	C	A	A	A	0	C	G	C	A	G
	RWG-179	0	0	0	0	C	C	T	G	T	0	0	0	0	T	A	C	0	G	A	T	G	0	0	C	0	C	G	G	A	G	G	C	0	C	C	C	0	G	C	A	A	A	0	C	G	C	A	G
	RWG-180	0	0	0	0	C	C	T	G	T	0	0	0	0	T	A	C	0	G	A	T	G	0	0	C	0	C	G	G	A	G	G	C	0	C	C	C	0	G	C	A	A	A	0	C	G	C	A	G
	RWG-181	0	0	0	-2	C	C	T	G	T	0	0	0	0	T	A	C	0	G			G	0	0	C	0	C	G	G	A	G	G	C	0	C	C	C	0	G	C	A	A	A	0	C	G	C	A	G
	RWG-182	0	0	0	0	C	C	T	G	T	0	0	0	0	T	A	C	0	G	A	T	G	0	0	C	0	C	G	G	A	G	G	C	0	C	C	C	0	G	C	A	A	A	0	C	G	C	A	G
	RWG-183	0	0	0	0 -2	C	C	T	G	T	0	0	0	0	T	A	C	0	G	A	T	G	0	0	C	0	C	G	G	A	G	G	C	0	C	C	C	0	G	C	A	A	A	0	C	G	C	A	G
	RWG-184	0	0	0	0	C	C	T	G	T	0	0	0	0	T	A	C	0	G	A	T	G	0	0	C	0	C	G	G	A	G	G	C	0	C	C	C	0	G	C	A	A	A	0	C	G	C	A	G
	RWG-185	0	0	0	-4 -2	C	C	T	G	T	0	0	0	0	T	A	C	0	G	A	T	G	0	0	C	0	C	G	G	A	G	G	C	0	C	C	C	0	G	C	A	A	A	0	C	G	C	A	G
	RWG-186	0	0	0	0	C	C	T	G	T	0	0	0	0	T	A	C	0	G	A	T	G	0	0	C	0	C	G	G	A	G	G	C	0	C	C	C	0	G	C	A	A	A	0	C	G	C	A	G
	RWG-187	0	0	0	0	C	C	T	G	T	0	0	0	0	T	A	C	0	G	A	T	G	0	0	C	0	C	G	G	A	G	G	C	0	C	C	C	0	G	C	A	A	A	0	C	G	C	A	G
	RWG-188	0	0	0	-2	C	C	T	G	T	0	0	0	0	T	A	C	0	G	A	T	G	0	0	C	0	C	G	G	A	G	G	C	0	C	C	C	0	G	C	A	A	A	0	C	G	C	A	G
	RWG-190	0	0	0	0	C	C	T	G	T	0	0	0	0	T	A	C	0	G	A	T	G	0	0	C	0	C	G	G	A	G	G	C	0	C	C	C	0	G	C	A	A	A	0	C	G	C	A	G
	RWG-192	0	0	0	0	C	C	T	G	T	0	0	0	0	T	A	C	0	G	A	T	G	0	0	C	0	C	G	G	A	G	G	C	0	C	C	C	0	G	C	A	A	A	0	C	G	C	A	G
	RWG-193	0	0	0	0	C	C	T	G	T	0	0	0	0	T	A	C	0	G	A	T	G	0	0	C	0	C	G	G	A	G	G	C	0	C	C	C	0	G	C	A	A	A	0	C	G	C	A	G
	RWG-194	0	0	0	-2	C	C	T	G	T	0	0	0	0	T	A	C	0	G	A	T	G	0	0	C	0	C	G	G	A	G	G	C	0	C	C	C	0	G	C	A	A	A	0	C	G	C	A	G
	RWG-195	0	0	0	0	C	C	T	G	T	0	0	0	0	T	A	C	0	G	A	T	G	0	0	C	0	C	G	G	A	G	G	C	0	C	C	C	0	G	C	A	A	A	0	C	G	C	A	G
	RWG-196	0	0	0	0	C	C	T	G	T	0	0	0	0	T	A	C	0	G	A	T	G	0	0	C	0	C	G	G	A	G	G	C	0	C	C	C	0	G	C	A	A	A	0	C	G	C	A	G
	RWG-198	0	0	0	0	C	C	T	G	T	0	0	0	0	T	A	C	0	G	A	T	G	0	0	C	0	C	G	G	A	G	G	C	0	C	C	C	0	G	C	A	A	A	0	C	G	C	A	G
	RWG-200	0	0	0	0	C	C	T	G	T	0	0	0	0	T	A	C	0	G	A	T	G	0	0	C	0	C	G	G	A	G	G	C	0	C	C	C	0	G	C	A	A	A	0	C	G	C	A	G
	RWG-201	0	0	0	0 -2	C	C	T	G	T	0	0	0	0	T	A	C	0	G	A	T	G	0	0	C	0	C	G	G	A	G	G	C	0	C	C	C	0	G	C	A	A	A	0	C	G	C	A	G
	RWG-204	0	0	0	-2	C	C	T	G	T	0	0	0	0	T	A	C	0	G	A	T	G	0	0	C	0	C	G	G	A	G	G	C	0	C	C	C	0	G	C	A	A	A	0	C	G	C	A	G
	RWG-205	0	0	0	0	C	C	T	G	T	0	0	0	0	T	A	C	0	G	A	T	G	0	0	C	0	C	G	G	A	G	G	C	0	C	C	C	0	G	C	A	A	A	0	C	G	C	A	G
	RWG-206	0	0	0	0	C	C	T	G	T	0	0	0	0	T	A	C	0	G	A	T	G	0	0	C	0	C	G	G	A	G	G	C	0	C	C	C	0	G	C	A	A	A	0	C	G	C	A	G
	RWG-207	0	0	0	0	C	C	T	G	T	0	0	0	0	T	A	C	0	G	A	T	G	0	0	C	0	C	G	G	A	G	G	C	0	C	C	C	0	G	C	A	A	A	0	C	G	C	A	G
	RWG-208	0	0	0	0	C	C	T	G	T	0	0	0	0	T	A	C	0	G	A	T	G	0	0	C	0	C	G	G	A	G	G	C	0	C	C	C	0	G	C	A	A	A	0	C	G	C	A	G
	RWG-209	0	0	0	0	C	C	T	G	T	0	0	0	0	T	A	C	0	G	A	T	G	0	0	C	0	C	G	G	A	G	G	C	0	C	C	C	0	G	C	A	A	A	0	C	G	C	A	G
	RWG-210	0	0	0	0	C	C	T	G	T	0	0	0	0	T	A	C	0	G	A	T	G	0	0	C	0	C	G	G	A	G	G	C	0	C	C	C	0	G	C	A	A	A	0	C	G	C	A	G
	RWG-212	0	0	0	-2	C	C	T	G	T	0	0	0	0	T	A	C	0	G	A	T	G	0	0	C	0	C	G	G	A	G	G	C	0	C	C	C	0	G	C	A	A	A	0	C	G	C	A	G
	RWG-213	0	0	0	-4 -2	C	C	T	G	T	0	0	0	0	T	A	C	0	G	A	T	G	0	0	C	0	C	G	G	A	G	G	C	0	C	C	C	0	G	C	A	A	A	0	C	G	C	A	G
	RWG-215	0	0	0	0	C	C	T	G	T	0	0	0	0	T	A	C	0	G	A	T	G	0	0	C	0	C	G	G	A	G	G	C	0	C	C	C	0	G	C	A	A	A	0	C	G	C	A	G
	RWG-216	0	0	0	0	C	C	T	G	T	0	0	0	0	T	A	C	0	G	A	T	G	0	0	C	0	C	G	G	A	G	G	C	0	C	C	C	0	G	C	A	A	A	0	C	G	C	A	G
	RWG-217	0	0	0	0	C	C	T	G	T	0	0	0	0	T	A	C	0	G	A	T	G	0	0	C	0	C	G	G	A	G	G	C	0	C	C	C	0	G	C	A	A	A	0	C	G	C	A	G
	RWG-218	0	0	0	-2	C	C	T	G	T	0	0	0	0	T	A	C	0	G	A	T	G	0	0	C	0	C	G	G	A	G	G	C	0	C	C	C	0	G	C	A	A	A	0	C	G	C	A	G
	RWG-219	0	0	0	-4 -2	C	C	T	G	T	0	0	0	0	T	A	C	0	G	A	T	G	0	0	C	0	C	G	G	A	G	G	C	0	C	C	C	0	G	C	A	A	A	0	C	G	C	A	G
	RWG-220	0	0	0	0	C	C	T	G	T	0	0	0	0	T	A	C	0	G	A	T	G	0	0	C	0	C	G	G	A	G	G	C	0	C	C	C	0	G	C	A	A	A	0	C	G	C	A	G
	RWG-221	0	0	0	-2	C	C	T	G	T	0	0	0	0	T	A	C	0	G	A	T	G	0	0	C	0	C	G	G	A	G	G	C	0	C	C	C	0	G	C	A	A	A	0	C	G	C	A	G
	RWG-223	0	0	0	0	C	C	T	G	T	0	0	0	0	T	A	C	0	G	A	T	G	0	0	C	0	C	G	G	A	G	G	C	0	C	C	C	0	G	C	A	A	A	0	C	G	C	A	G
	RWG-224	0	0	0	0	C	C	T	G	T	0	0	0	0	T	A	C	0	G	A	T	G	0	0	C	0	C	G	G	A	G	G	C	0	C	C	C	0	G	C	A	A	A	0	C	G	C	A	G
	RWG-225	0	0	0	-2	C	C	T	G	T	0	0	0	0	T	A	C	0	G	A	T	G	0	0	C	0	C	G	G	A	G	G	C	0	C	C	C	0	G	C	A	A	A	0	C	G	C	A	G
	RWG-227	0	0	0	0	C	C	T	G	T	0	0	0	0	T	A	C	0	G	A	T	G	0	0	C	0	C	G	G	A	G	G	C	0	C	C	C	0	G	C	A	A	A	0	C	G	C	A	G
	RWG-228	0	0	0	0	C	C	T	G	T	0	0	0	0	T	A	C	0	G	A	T	G	0	0	C	0	C	G	G	A	G	G	C	0	C	C	C	0	G	C	A	A	A	0	C	G	C	A	G
	RWG-229	0	0	0	0	C	C	T	G	T	0	0	0	0	T	A	C	0	G	A	T	G	0	0	C	0	C	G	G	A	G	G	C	0	C	C	C	0	G	C	A	A	A	0	C	G	C	A	G
	RWG-231	0	0	0	0	C	C	T	G	T	0	0	0	0	T	A	C	0	G	A	T	G	0	0	C	0	C	G	G	A	G	G	C	0	C	C	C	0	G	C	A	A	A	0	C	G	C	A	G
	RWG-232	0	0	0	-2	C	C	T	G	T	0	0	0	0	T	A	C	0	G	A	T	G	0	0	C	0	C	G	G	A	G	G	C	0	C	C	C	0	G	C	A	A	A	0	C	G	C	A	G
	RWG-233	0	0	0	0	C	C	T	G	T	0	0	0	0	T	A	C	0	G	A	T	G	0	0	C	0	C	G	G	A	G	G	C	0	C	C	C	0	G	C	A	A	A	0	C	G	C	A	G
	RWG-234	0	0	0	0	C	C	T	G	T	0	0	0	0	T	A	C	0	G	A	T	G	0	0	C	0	C	G	G	A	G	G	C	0	C	C	C	0	G	C	A	A	A	0	C	G	C	A	G
	RWG-235	0	0	0	0	C	C	T	G	T	0	0	0	0	T	A	C	0	G	A	T	G	0	0	C	0	C	G	G	A	G	G	C	0	C	C	C	0	G	C	A	A	A	0	C	G	C	A	G
	RWG-236	0	0	0	0	C	C	T	G	T	0	0	0	0	T	A	C	0	G	A	T	G	0	0	C	0	C	G	G	A	G	G	C	0	C	C	C	0	G	C	A	A	A	0	C	G	C	A	G
	RWG-237	0	0	0	-2	C	C	T	G	T	0	0	0	0	T	A	C	0	G	A	T	G	0	0	C	0	C	G	G	A	G	G	C	0	C	C	C	0	G	C	A	A	A	0	C	G	C	A	G
	RWG-239	0	0	0	0 -2	C	C	T	G	T	0	0	0	0	T	A	C	0	G	A	T	G	0	0	C	0	C	G	G	A	G	G	C	0	C	C	C	0	G	C	A	A	A	0	C	G	C	A	G
	RWG-240	0	0	0	-2	C	C	T	G	T	0	0	0	0	T	A	C	0	G	A	T	G	0	0	C	0	C	G	G	A	G	G	C	0	C	C	C	0	G	C	A	A	A	0	C	G	C	A	G
	RWG-241	0	0	0	-2	C	C	T	G	T	0	0	0	0	T	A	C	0	G	A	T	G	0	0	C	0	C	G	G	A	G	G	C	0	C	C	C	0	G	C	A	A	A	0	C	G	C	A	G
	RWG-242	0	0	0		C	C	T	G	T	0	0	0	0	T	A	C	0	G	A	T	G	0	0	C	0	C	G	G	A	G	G	C	0	C	C	C	0	G	C	A	A	A	0	C	G	C	A	G
	RWG-243	0	0	0	0	C	C	T	G	T	0	0	0	0	T	A	C	0	G	A	T	G	0	0	C	0	C	G	G	A	G	G	C	0	C	C	C	0	G	C	A	A	A	0	C	G	C	A	G
	RWG-244	0	0	0	-2	C	C	T	G	T	0	0	0	0	T	A	C	0	G	A	T	G	0	0	C	0	C	G	G	A	G	G	C	0	C	C	C	0	G	C	A	A	A	0	C	G	C	A	G
	RWG-245	0	0	0	0	C	C	T	G	T	0	0	0	0	T	A	C	0	G	A	T	G	0	0	C	0	C	G	G	A	G	G	C	0	C	C	C	0	G	C	A	A	A	0	C	G	C	A	G
	RWG-246	0	0	0	-2	C	C	T	G	T	0	0	0	0	T	A	C	0	G	A	T	G	0	0	C	0	C	G	G	A	G	G	C	0	C	C	C	0	G	C	A	A	A	0	C	G	C	A	G
	RWG-247	0	0	0	0	C	C	T	G	T	0	0	0	0	T	A	C	0	G	A	T	G	0	0	C	0	C	G	G	A	G	G	C	0	C	C	C	0	G	C	A	A	A	0	C	G	C	A	G
	RWG-248	0	0	0	-2	C	C	T	G	T	0	0	0	0	T	A	C	0	G	A	T	G	0	0	C	0	C	G	G	A	G	G	C	0	C	C	C	0	G	C	A	A	A	0	C	G	C	A	G
	RWG-249	0	0	0	0	C	C	T	G	T	0	0	0	0	T	A	C	0	G	A	T	G	0	0	C	0	C	G	G	A	G	G	C	0	C	C	C	0	G	C	A	A	A	0	C	G	C	A	G
	RWG-253	0	0	0	-2	C	C	T	G	T	0	0	0	0	T	A	C	0	G	A	T	G	0	0	C	0	C	G	G	A	G	G	C	0	C	C	C	0	G	C	A	A	A	0	C	G	C	A	G
	RWG-254	0	0	0	0	C	C	T	G	T	0	0	0	0	T	A	C	0	G	A	T	G	0	0	C	0	C	G	G	A	G	G	C	0	C	C	C	0	G	C	A	A	A	0	C	G	C	A	G
	RWG-255	0	0	0	0	C	C	T	G	T	0	0	0	0	T	A	C	0	G	A	T	G	0	0	C	0	C	G	G	A	G	G	C	0	C	C	C	0	G	C	A	A	A	0	C	G	C	A	G
	RWG-256	0	0	0	0	C	C	T	G	T	0	0	0	0	T	A	C	0	G	A	T	G	0	0	C	0	C	G	G	A	G	G	C	0	C	C	C	0	G	C	A	A	A	0	C	G	C	A	G
	RWG-257	0	0	0	0	C	C	T	G	T	0	0	0	0	T	A	C	0	G	A	T	G	0	0	C	0	C	G	G	A	G	G	C	0	C	C	C	0	G	C	A	A	A	0	C	G	C	A	G
	RWG-258	0	0	0	0	C	C	T	G	T	0	0	0	0	T	A	C	0	G	A	T	G	0	0	C	0	C	G	G	A	G	G	C	0	C	C	C	0	G	C	A	A	A	0	C	G	C	A	G
	RWG-259	0	0	0	0	C	C	T	G	T	0	0	0	0	T	A	C	0	G	A	T	G	0	0	C	0	C	G	G	A	G	G	C	0	C	C	C	0	G	C	A	A	A	0	C	G	C	A	G
	RWG-260	0	0	0	0 -2	C	C	T	G	T	0	0	0	0	T	A	C	0	G	A	T	G	0	0	C	0	C	G	G	A	G	G	C	0	C	C	C	0	G	C	A	A	A	0	C	G	C	A	G
	RWG-261	0	0	0	0	C	C	T	G	T	0	0	0	0	T	A	C	0	G	A	T	G	0	0	C	0	C	G	G	A	G	G	C	0	C	C	C	0	G	C	A	A	A	0	C	G	C	A	G
	RWG-262	0	0	0	0	C	C	T	G	T	0	0	0	0	T	A	C	0	G	A	T	G	0	0	C	0	C	G	G	A	G	G	C	0	C	C	C	0	G	C	A	A	A	0	C	G	C	A	G
	RWG-263	0	0	0	-2	C	C	T	G	T	0	0	0	0	T	A	C	0	G	A	T	G	0	0	C	0	C	G	G	A	G	G	C	0	C	C	C	0	G	C	A	A	A	0	C	G	C	A	G
	RWG-264	0	0	0	-2	C	C	T	G	T	0	0	0	0	T	A	C	0	G	A	T	G	0	0	C	0	C	G	G	A	G	G	C	0	C	C	C	0	G	C	A	A	A	0	C	G	C	A	G
	RWG-266	0	0	0	0	C	C	T	G	T	0	0	0	0	T	A	C	0	G	A	T	G	0	0	C	0	C	G	G	A	G	G	C	0	C	C	C	0	G	C	A	A	A	0	C	G	C	A	G
	RWG-267	0	0	0	0	C	C	T	G	T	0	0	0	0	T	A	C	0	G	A	T	G	0	0	C	0	C	G	G	A	G	G	C	0	C	C	C	0	G	C	A	A	A	0	C	G	C	A	G
	RWG-268	0	0	0	0 -2	C	C	T	G	T	0	0	0	0	T	A	C	0	G	A	T	G	0	0	C	0	C	G	G	A	G	G	C	0	C	C	C	0	G	C	A	A	A	0	C	G	C	A	G
	RWG-269	0	0	0	0 -2	C	C	T	G	T	0	0	0	0	T	A	C	0	G	A	T	G	0	0	C	0	C	G	G	A	G	G	C	0	C	C	C	0	G	C	A	A	A	0	C	G	C	A	G
	RWG-270	0	0	0	0	C	C	T	G	T	0	0	0	0	T	A	C	0	G	A	T	G	0	0	C	0	C	G	G	A	G	G	C	0	C	C	C	0	G	C	A	A	A	0	C	G	C	A	G
	RWG-271	0	0	0	0	C	C	T	G	T	0	0	0	0	T	A	C	0	G	A	T	G	0	0	C	0	C	G	G	A	G	G	C	0	C	C	C	0	G	C	A	A	A	0	C	G	C	A	G
	RWG-273	0	0	0	0	C	C	T	G	T	0	0	0	0	T	A	C	0	G	A	T	G	0	0	C	0	C	G	G	A	G	G	C	0	C	C	C	0	G	C	A	A	A	0	C	G	C	A	G
	RWG-274	0	0	0	-2	C	C	T	G	T	0	0	0	0	T	A	C	0	G	A	T	G	0	0	C	0	C	G	G	A	G	G	C	0	C	C	C	0	G	C	A	A	A	0	C	G	C	A	G
	RWG-275	0	0	0	0 -2	C	C	T	G	T	0	0	0	0	T	A	C	0	G	A	T	G	0	0	C	0	C	G	G	A	G	G	C	0	C	C	C	0	G	C	A	A	A	0	C	G	C	A	G
	RWG-276	0	0	0	0	C	C	T	G	T	0	0	0	0	T	A	C	0	G	A	T	G	0	0	C	0	C	G	G	A	G	G	C	0	C	C	C	0	G	C	A	A	A	0	C	G	C	A	G
	RWG-277	0	0	0	0	C	C	T	G	T	0	0	0	0	T	A	C	0	G	A	T	G	0	0	C	0	C	G	G	A	G	G	C	0	C	C	C	0	G	C	A	A	A	0	C	G	C	A	G
	RWG-278	0	0	0	0	C	C	T	G	T	0	0	0	0	T	A	C	0	G	A	T	G	0	0	C	0	C	G	G	A	G	G	C	0	C	C	C	0	G	C	A	A	A	0	C	G	C	A	G
	RWG-279	0	0	0	0	C	C	T	G	T	0	0	0	0	T	A	C	0	G	A	T	G	0	0	C	0	C	G	G	A	G	G	C	0	C	C	C	0	G	C	A	A	A	0	C	G	C	A	G
	RWG-280	0	0	0	-2	C	C	T	G	T	0	0	0	0	T	A	C	0	G	A	T	G	0	0	C	0	C	G	G	A	G	G	C	0	C	C	C	0	G	C	A	A	A	0	C	G	C	A	G
	RWG-281	0	0	0	0	C	C	T	G	T	0	0	0	0	T	A	C	0	G	A	T	G	0	0	C	0	C	G	G	A	G	G	C	0	C	C	C	0	G	C	A	A	A	0	C	G	C	A	G
	RWG-282	0	0	0	0	C	C	T	G	T	0	0	0	0	T	A	C	0	G	A	T	G	0	0	C	0	C	G	G	A	G	G	C	0	C	C	C	0	G	C	A	A	A	0	C	G	C	A	G
	RWG-283	0	0	0	0	C	C	T	G	T	0	0	0	0	T	A	C	0	G	A	T	G	0	0	C	0	C	G	G	A	G	G	C	0	C	C	C	0	G	C	A	A	A	0	C	G	C	A	G
	RWG-284	0	0	0	0	C	C	T	G	T	0	0	0	0	T	A	C	0	G	A	T	G	0	0	C	0	C	G	G	A	G	G	C	0	C	C	C	0	G	C	A	A	A	0	C	G	C	A	G
	RWG-285	0	0	0	0	C	C	T	G	T	0	0	0	0	T	A	C	0	G	A	T	G	0	0	C	0	C	G	G	A	G	G	C	0	C	C	C	0	G	C	A	A	A	0	C	G	C	A	G
	RWG-286	0	0	0	0 -2	C	C	T	G	T	0	0	0	0	T	A	C	0	G	A	T	G	0	0	C	0	C	G	G	A	G	G	C	0	C	C	C	0	G	C	A	A	A	0	C	G	C	A	G
	RWG-287	0	0	0	0	C	C	T	G	T	0	0	0	0	T	A	C	0	G	A	T	G	0	0	C	0	C	G	G	A	G	G	C	0	C	C	C	0	G	C	A	A	A	0	C	G	C	A	G
	RWG-288	0	0	0	0	C	C	T	G	T	0	0	0	0	T	A	C	0	G	A	T	G	0	0	C	0	C	G	G	A	G	G	C	0	C	C	C	0	G	C	A	A	A	0	C	G	C	A	G
	RWG-289	0	0	0	0 -2	C	C	T	G	T	0	0	0	0	T	A	C	0	G	A	T	G	0	0	C	0	C	G	G	A	G	G	C	0	C	C	C	0	G	C	A	A	A	0	C	G	C	A	G
	RWG-290	0	0	0	0	C	C	T	G	T	0	0	0	0	T	A	C	0	G	A	T	G	0	0	C	0	C	G	G	A	G	G	C	0	C	C	C	0	G	C	A	A	A	0	C	G	C	A	G
	RWG-291	0	0	0	0	C	C	T	G	T	0	0	0	0	T	A	C	0	G	A	T	G	0	0	C	0	C	G	G	A	G	G	C	0	C	C	C	0	G	C	A	A	A	0	C	G	C	A	G
	RWG-292	0	0	0	0	C	C	T	G	T	0	0	0	0	T	A	C	0	G	A	T	G	0	0	C	0	C	G	G	A	G	G	C	0	C	C	C	0	G	C	A	A	A	0	C	G	C	A	G
	RWG-293	0	0	0	0	C	C	T	G	T	0	0	0	0	T	A	C	0	G	A	T	G	0	0	C	0	C	G	G	A	G	G	C	0	C	C	C	0	G	C	A	A	A	0	C	G	C	A	G
	RWG-294	0	0	0	0	C	C	T	G	T	0	0	0	0	T	A	C	0	G	A	T	G	0	0	C	0	C	G	G	A	G	G	C	0	C	C	C	0	G	C	A	A	A	0	C	G	C	A	G
	RWG-296	0	0	0	-2	C	C	T	G	T	0	0	0	0	T	A	C	0	G	A	T	G	0	0	C	0	C	G	G	A	G	G	C	0	C	C	C	0	G	C	A	A	A	0	C	G	C	A	G
	RWG-297	0	0	0	-2	C	C	T	G	T	0	0	0	0	T	A	C	0	G	A	T	G	0	0	C	0	C	G	G	A	G	G	C	0	C	C	C	0	G	C	A	A	A	0	C	G	C	A	G
	RWG-298	0	0	0	0 -2	C	C	T	G	T	0	0	0	0	T	A	C	0	G	A	T	G	0	0	C	0	C	G	G	A	G	G	C	0	C	C	C	0	G	C	A	A	A	0	C	G	C	A	G
	RWG-316	0	0	0	0 -2	C	C	T	G	T	0	0	0	0	T	A	C	0	G	A	T	G	0	0	C	0	C	G	G	A	G	G	C	0	C	C	C	0	G	C	A	A	A	0	C	G	C	A	G
	RWG-317	0	0	0	-4 -2	C	C	T	G	T	0	0	0	0	T	A	C	0	G	A	T	G	0	0	C	0	C	G	G	A	G	G	C	0	C	C	C	0	G	C	A	A	A	0	C	G	C	A	G
	RWG-318	0	0	0	0 -2	C	C	T	G	T	0	0	0	0	T	A	C	0	G	A	T	G	0	0	C	0	C	G	G	A	G	G	C	0	C	C	C	0	G	C	A	A	A	0	C	G	C	A	G
	RWG-319	0	0	0	0	C	C	T	G	T	0	0	0	0	T	A	C	0	G	A	T	G	0	0	C	0	C	G	G	A	G	G	C	0	C	C	C	0	G	C	A	A	A	0	C	G	C	A	G
	RWG-320	0	0	0	0	C	C	T	G	T	0	0	0	0	T	A	C	0	G	A	T	G	0	0	C	0	C	G	G	A	G	G	C	0	C	C	C	0	G	C	A	A	A	0	C	G	C	A	G
	RWG-321	0	0	0	0	C	C	T	G	T	0	0	0	0	T	A	C	0	G	A	T	G	0	0	C	0	C	G	G	A	G	G	C	0	C	C	C	0	G	C	A	A	A	0	C	G	C	A	G
	RWG-322	0	0	0	0 -2	C	C	T	G	T	0	0	0	0	T	A	C	0	G	A	T	G	0	0	C	0	C	G	G	A	G	G	C	0	C	C	C	0	G	C	A	A	A	0	C	G	C	A	G
	RWG-325	0	0	0	0 -2	C	C	T	G	T	0	0	0	0	T	A	C	0	G	A	T	G	0	0	C	0	C	G	G	A	G	G	C	0	C	C	C	0	G	C	A	A	A	0	C	G	C	A	G
	RWG-326	0	0	0	0	C	C	T	G	T	0	0	0	0	T	A	C	0	G	A	T	G	0	0	C	0	C	G	G	A	G	G	C	0	C	C	C	0	G	C	A	A	A	0	C	G	C	A	G
	RWG-327	0	0	0	0	C	C	T	G	T	0	0	0	0	T	A	C	0	G	A	T	G	0	0	C	0	C	G	G	A	G	G	C	0	C	C	C	0	G	C	A	A	A	0	C	G	C	A	G
	RWG-328	0	0	0	0	C	C	T	G	T	0	0	0	0	T	A	C	0	G	A	T	G	0	0	C	0	C	G	G	A	G	G	C	0	C	C	C	0	G	C	A	A	A	0	C	G	C	A	G
	RWG-329	0	0	0	0	C	C	T	G	T	0	0	0	0	T	A	C	0	G	A	T	G	0	0	C	0	C	G	G	A	G	G	C	0	C	C	C	0	G	C	A	A	A	0	C	G	C	A	G
	RWG-330	0	0	0	0 -2	C	C	T	G	T	0	0	0	0	T	A	C	0	G	A	T	G	0	0	C	0	C	G	G	A	G	G	C	0	C	C	C	0	G	C	A	A	A	0	C	G	C	A	G
	RWG-331	0	0	0	-4 -2	C	C	T	G	T	0	0	0	0	T	A	C	0	G	A	T	G	0	0	C	0	C	G	G	A	G	G	C	0	C	C	C	0	G	C	A	A	A	0	C	G	C	A	G
	RWG-334	0	0	0	0	C	C	T	G	T	0	0	0	0	T	A	C	0	G	A	T	G	0	0	C	0	C	G	G	A	G	G	C	0	C	C	C	0	G	C	A	A	A	0	C	G	C	A	G
	RWG-335	0	0	0	0 -2	C	C	T	G	T	0	0	0	0	T	A	C	0	G	A	T	G	0	0	C	0	C	G	G	A	G	G	C	0	C	C	C	0	G	C	A	A	A	0	C	G	C	A	G
	RWG-339	0	0	0	0	C	C	T	G	T	0	0	0	0	T	A	C	0	G	A	T	G	0	0	C	0	C	G	G	A	G	G	C	0	C	C	C	0	G	C	A	A	A	0	C	G	C	A	G
	RWG-340	0	0	0	-2	C	C	T	G	T	0	0	0	0	T	A	C	0	G	A	T	G	0	0	C	0	C	G	G	A	G	G	C	0	C	C	C	0	G	C	A	A	A	0	C	G	C	A	G
	RWG-342	0	0	0	0	C	C	T	G	T	0	0	0	0	T	A	C	0	G	A	T	G	0	0	C	0	C	G	G	A	G	G	C	0	C	C	C	0	G	C	A	A	A	0	C	G	C	A	G
	RWG-343	0	0	0	0 -2	C	C	T	G	T	0	0	0	0	T	A	C	0	G	A	T	G	0	0	C	0	C	G	G	A	G	G	C	0	C	C	C	0	G	C	A	A	A	0	C	G	C	A	G
	RWG-346	0	0	0	0 -2	C	C	T	G	T	0	0	0	0	T	A	C	0	G	A	T	G	0	0	C	0	C	G	G	A	G	G	C	0	C	C	C	0	G	C	A	A	A	0	C	G	C	A	G
	RWG-348	0	0	0	0	C	C	T	G	T	0	0	0	0	T	A	C	0	G	A	T	G	0	0	C	0	C	G	G	A	G	G	C	0	C	C	C	0	G	C	A	A	A	0	C	G	C	A	G
	RWG-349	0	0	0	0 -2	C	C	T	G	T	0	0	0	0	T	A	C	0	G	A	T	G	0	0	C	0	C	G	G	A	G	G	C	0	C	C	C	0	G	C	A	A	A	0	C	G	C	A	G
	RWG-350	0	0	0	0	C	C	T	G	T	0	0	0	0	T	A	C	0	G	A	T	G	0	0	C	0	C	G	G	A	G	G	C	0	C	C	C	0	G	C	A	A	A	0	C	G	C	A	G
	RWG-351	0	0	0	0	C	C	T	G	T	0	0	0	0	T	A	C	0	G	A	T	G	0	0	C	0	C	G	G	A	G	G	C	0	C	C	C	0	G	C	A	A	A	0	C	G	C	A	G
	RWG-353	0	0	0	0 -4	C	C	T	G	T	0	0	0	0	T	A	C	0	G	A	T	G	0	0	C	0	C	G	G	A	G	G	C	0	C	C	C	0	G	C	A	A	A	0	C	G	C	A	G
	RWG-354	0	0	0	0 -2	C	C	T	G	T	0	0	0	0	T	A	C	0	G	A	T	G	0	0	C	0	C	G	G	A	G	G	C	0	C	C	C	0	G	C	A	A	A	0	C	G	C	A	G
	RWG-355	0	0	0	0 -2	C	C	T	G	T	0	0	0	0	T	A	C	0	G	A	T	G	0	0	C	0	C	G	G	A	G	G	C	0	C	C	C	0	G	C	A	A	A	0	C	G	C	A	G
	RWG-356	0	0	0	0	C	C	T	G	T	0	0	0	0	T	A	C	0	G	A	T	G	0	0	C	0	C	G	G	A	G	G	C	0	C	C	C	0	G	C	A	A	A	0	C	G	C	A	G
	RWG-357	0	0	0	0	C	C	T	G	T	0	0	0	0	T	A	C	0	G	A	T	G	0	0	C	0	C	G	G	A	G	G	C	0	C	C	C	0	G	C	A	A	A	0	C	G	C	A	G
	RWG-358	0	0	0	0 -2	C	C	T	G	T	0	0	0	0	T	A	C	0	G	A	T	G	0	0	C	0	C	G	G	A	G	G	C	0	C	C	C	0	G	C	A	A	A	0	C	G	C	A	G
	RWG-360	0	0	0	0 -2	C	C	T	G	T	0	0	0	0	T	A	C	0	G	A	T	G	0	0	C	0	C	G	G	A	G	G	C	0	C	C	C	0	G	C	A	A	A	0	C	G	C	A	G
	RWG-362	0	0	0	0 -2	C	C	T	G	T	0	0	0	0	T	A	C	0	G	A	T	G	0	0	C	0	C	G	G	A	G	G	C	0	C	C	C	0	G	C	A	A	A	0	C	G	C	A	G
	RWG-364	0	0	0	0	C	C	T	G	T	0	0	0	0	T	A	C	0	G	A	T	G	0	0	C	0	C	G	G	A	G	G	C	0	C	C	C	0	G	C	A	A	A	0	C	G	C	A	G
	RWG-365	0	0	0		C	C	T	G	T	0	0	0	0	T	A	C	0	G	A	T	G	0	0	C	0	C	G	G	A	G	G	C	0	C	C	C	0	G	C	A	A	A	0	C	G	C	A	G
	RWG-366	0	0	0	0	C	C	T	G	T	0	0	0	0	T	A	C	0	G	A	T	G	0	0	C	0	C	G	G	A	G	G	C	0	C	C	C	0	G	C	A	A	A	0	C	G	C	A	G
	RWG-367	0	0	0	0	C	C	T	G	T	0	0	0	0	T	A	C	0	G	A	T	G	0	0	C	0	C	G	G	A	G	G	C	0	C	C	C	0	G	C	A	A	A	0	C	G	C	A	G
	RWG-369	0	0	0	-2	C	C	T	G	T	0	0	0	0	T	A	C	0	G	A	T	G	0	0	C	0	C	G	G	A	G	G	C	0	C	C	C	0	G	C	A	A	A	0	C	G	C	A	G
	RWG-371	0	0	0	0	C	C	T	G	T	0	0	0	0	T	A	C	0	G	A	T	G	0	0	C	0	C	G	G	A	G	G	C	0	C	C	C	0	G	C	A	A	A	0	C	G	C	A	G
	RWG-372	0	0	0	2	C	C	T	G	T	0	0	0	0	T	A	C	0	G	A	T	G	0	0	C	0	C	G	G	A	G	G	C	0	C	C	C	0	G	C	A	A	A	0	C	G	C	A	G
	RWG-374	0	0	0	-2	C	C	T	G	T	0	0	0	0	T	A	C	0	G	A	T	G	0	0	C	0	C	G	G	A	G	G	C	0	C	C	C	0	G	C	A	A	A	0	C	G	C	A	G
	RWG-375	0	0	0	0	C	C	T	G	T	0	0	0	0	T	A	C	0	G	A	T	G	0	0	C	0	C	G	G	A	G	G	C	0	C	C	C	0	G	C	A	A	A	0	C	G	C	A	G
	RWG-376	0	0	0	0	C	C	T	G	T	0	0	0	0	T	A	C	0	G	A	T	G	0	0	C	0	C	G	G	A	G	G	C	0	C	C	C	0	G	C	A	A	A	0	C	G	C	A	G
	RWG-377	0	0	0	0 -2	C	C	T	G	T	0	0	0	0	T	A	C	0	G	A	T	G	0	0	C	0	C	G	G	A	G	G	C	0	C	C	C	0	G	C	A	A	A	0	C	G	C	A	G
	RWG-378	0	0	0	-2	C	C	T	G	T	0	0	0	0	T	A	C	0	G	A	T	G	0	0	C	0	C	G	G	A	G	G	C	0	C	C	C	0	G	C	A	A	A	0	C	G	C	A	G
	RWG-379	0	0	0	-4 -2	C	C	T	G	T	0	0	0	0	T	A	C	0	G	A	T	G	0	0	C	0	C	G	G	A	G	G	C	0	C	C	C	0	G	C	A	A	A	0	C	G	C	A	G
	RWG-380	0	0	0	-2	C	C	T	G	T	0	0	0	0	T	A	C	0	G	A	T	G	0	0	C	0	C	G	G	A	G	G	C	0	C	C	C	0	G	C	A	A	A	0	C	G	C	A	G
	RWG-381	0	0	0	-4 -2	C	C	T	G	T	0	0	0	0	T	A	C	0	G	A	T	G	0	0	C	0	C	G	G	A	G	G	C	0	C	C	C	0	G	C	A	A	A	0	C	G	C	A	G
	RWG-382	0	0	0	0	C	C	T	G	T	0	0	0	0	T	A	C	0	G	A	T	G	0	0	C	0	C	G	G	A	G	G	C	0	C	C	C	0	G	C	A	A	A	0	C	G	C	A	G
	RWG-383	0	0	0	-4 -2	C	C	T	G	T	0	0	0	0	T	A	C	0	G	A	T	G	0	0	C	0	C	G	G	A	G	G	C	0	C	C	C	0	G	C	A	A	A	0	C	G	C	A	G
	RWG-385	0	0	0	0	C	C	T	G	T	0	0	0	0	T	A	C	0	G	A	T	G	0	0	C	0	C	G	G	A	G	G	C	0	C	C	C	0	G	C	A	A	A	0	C	G	C	A	G
	RWG-386	0	0	0	0	C	C	T	G	T	0	0	0	0	T	A	C	0	G	A	T	G	0	0	C	0	C	G	G	A	G	G	C	0	C	C	C	0	G	C	A	A	A	0	C	G	C	A	G
	RWG-387	0	0	0	0	C	C	T	G	T	0	0	0	0	T	A	C	0	G	A	T	G	0	0	C	0	C	G	G	A	G	G	C	0	C	C	C	0	G	C	A	A	A	0	C	G	C	A	G
	RWG-388	0	0	0	0	C	C	T	G	T	0	0	0	0	T	A	C	0	G	A	T	G	0	0	C	0	C	G	G	A	G	G	C	0	C	C	C	0	G	C	A	A	A	0	C	G	C	A	G
	RWG-389	0	0	0	0 -2	C	C	T	G	T	0	0	0	0	T	A	C	0	G	A	T	G	0	0	C	0	C	G	G	A	G	G	C	0	C	C	C	0	G	C	A	A	A	0	C	G	C	A	G
	RWG-390	0	0	0	0	C	C	T	G	T	0	0	0	0	T	A	C	0	G	A	T	G	0	0	C	0	C	G	G	A	G	G	C	0	C	C	C	0	G	C	A	A	A	0	C	G	C	A	G
	RWG-391	0	0	0	0	C	C	T	G	T	0	0	0	0	T	A	C	0	G	A	T	G	0	0	C	0	C	G	G	A	G	G	C	0	C	C	C	0	G	C	A	A	A	0	C	G	C	A	G
	RWG-392	0	0	0	0	C	C	T	G	T	0	0	0	0	T	A	C	0	G	A	T	G	0	0	C	0	C	G	G	A	G	G	C	0	C	C	C	0	G	C	A	A	A	0	C	G	C	A	G
	RWG-393	0	0	0	0 2	C	C	T	G	T	0	0	0	0	T	A	C	0	G	A	T	G	0	0	C	0	C	G	G	A	G	G	C	0	C	C	C	0	G	C	A	A	A	0	C	G	C	A	G
	RWG-395	0	0	0	0 -2	C	C	T	G	T	0	0	0	0	T	A	C	0	G	A	T	G	0	0	C	0	C	G	G	A	G	G	C	0	C	C	C	0	G	C	A	A	A	0	C	G	C	A	G
	RWG-396	0	0	0	0 -2	C	C	T	G	T	0	0	0	0	T	A	C	0	G	A	T	G	0	0	C	0	C	G	G	A	G	G	C	0	C	C	C	0	G	C	A	A	A	0	C	G	C	A	G
	RWG-397	0	0	0	-2	C	C	T	G	T	0	0	0	0	T	A	C	0	G	A	T	G	0	0	C	0	C	G	G	A	G	G	C	0	C	C	C	0	G	C	A	A	A	0	C	G	C	A	G
	RWG-398	0	0	0	-4 -2	C	C	T	G	T	0	0	0	0	T	A	C	0	G	A	T	G	0	0	C	0	C	G	G	A	G	G	C	0	C	C	C	0	G	C	A	A	A	0	C	G	C	A	G
	RWG-399	0	0	0	-2	C	C	T	G	T	0	0	0	0	T	A	C	0	G	A	T	G	0	0	C	0	C	G	G	A	G	G	C	0	C	C	C	0	G	C	A	A	A	0	C	G	C	A	G
	RWG-401	0	0	0	-4 -2	C	C	T	G	T	0	0	0	0	T	A	C	0	G	A	T	G	0	0	C	0	C	G	G	A	G	G	C	0	C	C	C	0	G	C	A	A	A	0	C	G	C	A	G
	RWG-402	0	0	0	0	C	C	T	G	T	0	0	0	0	T	A	C	0	G	A	T	G	0	0	C	0	C	G	G	A	G	G	C	0	C	C	C	0	G	C	A	A	A	0	C	G	C	A	G
	RWG-403	0	0	0	0 -4	C	C	T	G	T	0	0	0	0	T	A	C	0	G	A	T	G	0	0	C	0	C	G	G	A	G	G	C	0	C	C	C	0	G	C	A	A	A	0	C	G	C	A	G
	RWG-404	0	0	0	-2	C	C	T	G	T	0	0	0	0	T	A	C	0	G	A	T	G	0	0	C	0	C	G	G	A	G	G	C	0	C	C	C	0	G	C	A	A	A	0	C	G	C	A	G
	RWG-405	0	0	0	0	C	C	T	G	T	0	0	0	0	T	A	C	0	G	A	T	G	0	0	C	0	C	G	G	A	G	G	C	0	C	C	C	0	G	C	A	A	A	0	C	G	C	A	G
	RWG-407	0	0	0	-4 -2	C	C	T	G	T	0	0	0	0	T	A	C	0	G	A	T	G	0	0	C	0	C	G	G	A	G	G	C	0	C	C	C	0	G	C	A	A	A	0	C	G	C	A	G
	RWG-408	0	0	0	0	C	C	T	G	T	0	0	0	0	T	A	C	0	G	A	T	G	0	0	C	0	C	G	G	A	G	G	C	0	C	C	C	0	G	C	A	A	A	0	C	G	C	A	G
	RWG-409	0	0	0	0 -2	C	C	T	G	T	0	0	0	0	T	A	C	0	G	A	T	G	0	0	C	0	C	G	G	A	G	G	C	0	C	C	C	0	G	C	A	A	A	0	C	G	C	A	G
	RWG-410	0	0	0	0	C	C	T	G	T	0	0	0	0	T	A	C	0	G	A	T	G	0	0	C	0	C	G	G	A	G	G	C	0	C	C	C	0	G	C	A	A	A	0	C	G	C	A	G
	RWG-412	0	0	0	0	C	C	T	G	T	0	0	0	0	T	A	C	0	G	A	T	G	0	0	C	0	C	G	G	A	G	G	C	0	C	C	C	0	G	C	A	A	A	0	C	G	C	A	G
	RWG-413	0	0	0	-2	C	C	T	G	T	0	0	0	0	T	A	C	0	G	A	T	G	0	0	C	0	C	G	G	A	G	G	C	0	C	C	C	0	G	C	A	A	A	0	C	G	C	A	G
	RWG-414	0	0	0	0	C	C	T	G	T	0	0	0	0	T	A	C	0	G	A	T	G	0	0	C	0	C	G	G	A	G	G	C	0	C	C	C	0	G	C	A	A	A	0	C	G	C	A	G
	RWG-418	0	0	0	0	C	C	T	G	T	0	0	0	0	T	A	C	0	G	A	T	G	0	0	C	0	C	G	G	A	G	G	C	0	C	C	C	0	G	C	A	A	A	0	C	G	C	A	G
	RWG-419	0	0	0	-2	C	C	T	G	T	0	0	0	0	T	A	C	0	G	A	T	G	0	0	C	0	C	G	G	A	G	G	C	0	C	C	C	0	G	C	A	A	A	0	C	G	C	A	G
	RWG-421	0	0	0	0	C	C	T	G	T	0	0	0	0	T	A	C	0	G	A	T	G	0	0	C	0	C	G	G	A	G	G	C	0	C	C	C	0	G	C	A	A	A	0	C	G	C	A	G
	RWG-422	0	0	0	0 2	C	C	T	G	T	0	0	0	0	T	A	C	0	G	A	T	G	0	0	C	0	C	G	G	A	G	G	C	0	C	C	C	0	G	C	A	A	A	0	C	G	C	A	G
	RWG-423	0	0	0	-4	C	C	T	G	T	0	0	0	0	T	A	C	0	G	A	T	G	0	0	C	0	C	G	G	A	G	G	C	0	C	C	C	0	G	C	A	A	A	0	C	G	C	A	G
	RWG-424	0	0	0	-2	C	C	T	G	T	0	0	0	0	T	A	C	0	G	A	T	G	0	0	C	0	C	G	G	A	G	G	C	0	C	C	C	0	G	C	A	A	A	0	C	G	C	A	G
	RWG-425	0	0	0	0 -2	C	C	T	G	T	0	0	0	0	T	A	C	0	G	A	T	G	0	0	C	0	C	G	G	A	G	G	C	0	C	C	C	0	G	C	A	A	A	0	C	G	C	A	G
	RWG-427	0	0	0	0 -2	C	C	T	G	T	0	0	0	0	T	A	C	0	G	A	T	G	0	0	C	0	C	G	G	A	G	G	C	0	C	C	C	0	G	C	A	A	A	0	C	G	C	A	G
	RWG-429	0	0	0	0	C	C	T	G	T	0	0	0	0	T	A	C	0	G	A	T	G	0	0	C	0	C	G	G	A	G	G	C	0	C	C	C	0	G	C	A	A	A	0	C	G	C	A	G
	RWG-430	0	0	0	0	C	C	T	G	T	0	0	0	0	T	A	C	0	G	A	T	G	0	0	C	0	C	G	G	A	G	G	C	0	C	C	C	0	G	C	A	A	A	0	C	G	C	A	G
	RWG-431	0	0	0	-2	C	C	T	G	T	0	0	0	0	T	A	C	0	G	A	T	G	0	0	C	0	C	G	G	A	G	G	C	0	C	C	C	0	G	C	A	A	A	0	C	G	C	A	G
	RWG-432	0	0	0	-2	C	C	T	G	T	0	0	0	0	T	A	C	0	G	A	T	G	0	0	C	0	C	G	G	A	G	G	C	0	C	C	C	0	G	C	A	A	A	0	C	G	C	A	G
	RWG-433	0	0	0	-4 -2	C	C	T	G	T	0	0	0	0	T	A	C	0	G	A	T	G	0	0	C	0	C	G	G	A	G	G	C	0	C	C	C	0	G	C	A	A	A	0	C	G	C	A	G
	WS-29		0	0		C	C	T			0			0			C		G		T			0			C		G		G	G	C	0		C			G	C		A	A	0	C		C		G
	WS-5	0	0	0	0	C	C	T			0			0			C		G		T			0			C		G		G	G	C	0		C			G	C		A	A	0	C		C		G
Hap_2	27166		0	0		C	C	T			0			0			C		G	A	T	G	0	0	C	0	C	G	G		G	G	C	0		C			G	C		A	A	0	C		C		G
	DNA-71	0	0	0	0	C		T	G						T		C		G		T		0					G	G		G		C		C			0	G	C		A		0
Hap_3	27169	0	0	0	-20	C	C	T	G	G	0	0	0	0	T	A	C	0	G	A	T	G	4	0	C	0	C	G	G	G	G	G	C	0	T	C	C	0	G	C	G	A	A	0	C	G	C	A	G
	27178	0	0	0	-20	C	C	T	G	G	0	0	0	0	T	A	C	0	G	A	T	G	4	0	C	0	C	G	G	G	G	G	C	0	T	C	C	0	G	C	G	A	A	0	C	G	C		G
Hap_4	27175		0	0	0	C	C	T			0			0			C		G		T	G	0	0	C	0	C	G	G		G	G	C	0		C			G	C		A	A	0	C		C		G
Hap_5	27177	0	0	0	-16	C	C	T	G	G	0	0	0	0	T	A	C	-2	G	A	T	G	0	0	C	0	C	G	G	A	G	G	C	0	C	C	C	0	G	C	G	A	A	0	C	G	C	A	G
Hap_6	DNA-19	0	0	0	-18 -16	C	C	T	G	G	0	0	0	0	T	A	C	0	G	A	T	G	0	0	C	0	C	G	G	G	G	G	C	0	C	T	C	0	G	C	G	A	A	0	C	G	T	A	G
	DNA-80	0	0	0	-16	C	C	T	G	G	0	0	0	0	T	A	C	0	G	A	T	G	0	0	C	0	C	G	G	G	G	G	C	0	C	T	C	0	G	C	G	A	A	0	C	G	T	A	G
Hap_7	DNA-20		0	0	0	C		T	G						T		C		G		T	G	0		C	0	C	G	G		G		C		C			0	G	C		A		0
Hap_8	DNA-21	0	0	0	-16	C	C	T	G	G	0	0	0	0	T	A	C	-2	G	A	T	G	0	0	C	0	C	G	G	A	G	G	C	0	C	C	C	0	G	C	G	A	A	0	C	G	C	A	G
	DNA-22	0	0	0	-18 -16	C	C	T	G	G	0	0	0	0	T	A	C	-2	G	A	T	G	0	0	C	0	C	G	G	A	G	G	C	0	C	C	C	0	G	C	G	A	A	0	C	G	C	A	G
	DNA-A1	0	0	0	-16	C	C	T	G	G	0	0	0	0	T	A	C	-2	G	A	T	G	0	0	C	0	C	G	G	A	G	G	C	0	C	C	C	0	G	C	G	A	A	0	C	G	C	A	G
Hap_9	DNA-26	0	0	0	0	C		T	G						T		C	0	G		T	G	0		C	0		G	G		G		C		C			0	G	C		A		0
Hap_10	DNA-31	0	0	0	0	C		T	G						T		C	0	G		T	G	0		C	0		G	G		G		C		C			0	G	C		A		0
Hap_11	DNA-34		0	0	0	C		T	G						T		C		G		T	G	0		C		C	G	G		G		C		C			0	G	C		A		0					G
Hap_12	DNA-36		0	0		C		T	G						T		C		G		T		0					G	G		G		C		C			0	G	C		A		0
Hap_13	DNA-38	0	0	0	0	C		T	G						T		C		G		T		0					G	G		G		C		C			0	G	C		A		0
Hap_14	DNA-39	0	0	0	0	C		T	G						T		C		G		T	G	0					G	G		G		C		C			0	G	C		A		0
Hap_15	DNA-40	0	0	0	-14	C	C	T	G	G	0	0	0	0	T	A	C	0	G	A	T	G	0	0	C	0	C	G	G	G	G	G	C	0	C	C	T	0	G	C	G	A	A	0	C	G	C	A	G
Hap_16	DNA-41	0	0	0	-18	C	C	T	G	G	0	0	0	0	T	A	C	0	G	A	T	G	0	0	C	0	C	G	G	G	G	G	C	0	C	C	T	0	G	C	G	A	A	0	C	G	C	A	G
	DNA-42	0	0	0	-18	C	C	T	G	G	0	0	0	0	T	A	C	0	G	A	T	G	0	0	C	0	C	G	G	G	G	G	C	0	C	C	T	0	G	C	G	A	A	0	C	G	C	A	G
Hap_17	DNA-43	0	0	0	0	C		T	G						T		C	0	G		T	G	0					G	G		G		C		C			0	G	C		A		0
	DNA-44	0	0	0	0	C		T	G						T		C	0	G		T	G	0					G	G		G		C		C			0	G	C		A		0
Hap_18	DNA-45	0	0	0	0	C		T	G						T		C	0	G		T	G	0					G	G		G		C		C			0	G	C		A		0
Hap_19	DNA-46		0	0	0	C		T	G						T		C	0	G		T	G	0		C	0		G	G		G		C		C			0	G	C		A		0
Hap_20	DNA-47		0	0	0	C		T	G						T		C	0	G		T	G	0		C	0		G	G		G		C		C			0	G	C		A		0
Hap_21	DNA-48		0	0	0	C		T	G						T		C	0	G		T	G	0		C	0		G	G		G		C		C			0	G	C		A		0
Hap_22	DNA-51	1	0	0	-16	C	G	T	G		0				T		C	0	G	G	T	C	0	0	C	0	C	G	G	G	G	GA	C	0	C	C	C	0	G	C	G	A	AG	0	CT	G	C	G	G
Hap_23	DNA-52	1	0	0	-16	C	G	T	G	G	0	4	1	0	T	C	C	0	G	G	T	C	0	0	C	0	C	G	G	G	G	G	C	0	C	C	C	0	G	C	G	A	G	0	C	G	C	G	G
Hap_24	DNA-54		0	0		C	C	T	G						T		C		G		T		0		C	0	C	G	G		G		C		C			0	G	C		A		0
Hap_25	DNA-55		0	0		C	C	T	G						T		C		G		T	G	0		C	0	C	G	G		G		C		C			0	G	C		A		0
	DNA-56		0	0		C	C	T	G						T		C		G		T	G	0		C	0	C	G	G		G		C		C			0	G	C		A		0
	DNA-68	0	0	0	0	C		T	G						T		C		G		T		0					G	G		G		C		C			0	G	C		A		0
	DNA-69	0	0	0	0	C		T	G						T		C		G		T		0					G	G		G		C		C			0	G	C		A		0
	DNA-70	0	0	0	0	C	C	T	G						T		C		G		T		0					G	G		G		C		C			0	G	C		A		0
Hap_26	DNA-57	0	0	0	-24	C	G	T	G	G	3	4	0	0	T	C	C	0	G	G	T	C	0	-4	C	0	T	G	G		G	G	C	-3	C	G	C	0	G	C	G	A	A	0	C	G	C	G	G
Hap_27	DNA-58	0	0	0	-24	C	G	T	G	G	3	4	0	0	T	C	C	0	G	G	T	C	0	-4	C	0	T	G	G		G	G	C	-3	C	G	C	0	G	C	G	A	A	0	C	G	C	G	G
Hap_28	DNA-59		0	0		C	C	T	G						T		C		G		T	G	0		C	0	C	G	G		G		C		C			0	G	C		A		0
Hap_29	DNA-66		0	0		C	C	T	G						T		C		G		T	G	0		C	0	C	G	G		G	G	C		C			0	G	C	A	A		0
Hap_30	DNA-67		0	0	0	C		T	G						T		C		G		T	G	0		C	0	C	G	G		G		C		C			0	G	C		A		0
Hap_31	DNA-72	1	0	0	-16	C	C	T	G	G	0	4	0 1	0 2	T	C	C	0	G	G	T	C	0	0	T	8 30	C	G	G	G	G	G	C	0	C	C	C	0	G	C	G	A	A	0	C	A	C	G	G
Hap_32	DNA-82	0	0	0	-16	C	C	T	G	G	0	0	0	0	T	A	C	0	G	A	T	G	0	0	C	0	C	G	G	G	G	G	C	0	C	T	C	0	G	C	G	A	A	0	C	G	T	A	A
Hap_33	DNA-A2	0	0	0	-4 -2	C	C	T	G	T	0	0	0	0	T	A	C	0	G	A	T	G	0	0	C	0	C	G	G	A	G	G	C	0	C	C	C	0	G	C	A	A	A	0	C	G	C	A	G
	DNA-A3	0	0	0	-4 -2	C	C	T	G	T	0	0	0	0	T	A	C	0	G	A	T	G	0	0	C	0	C	G	G	A	G	G	C	0	C	C	C	0	G	C	A	A	A	0	C	G	C	A	G
	DNA-A4	0	0	0	-4 -2	C	C	T	G	T	0	0	0	0	T	A	C	0	G	A	T	G	0	0	C	0	C	G	G	A	G	G	C	0	C	C	C	0	G	C	A	A	A	0	C	G	C	A	G
Hap_34	RWG-003	0	0	0	0	C	C	T	G	T	0	0	0	0	T	A	C	0	G	A	T	G	0	0	C	0	C	G	G	A	G	G	C	0	C	C	C	0	G	C	A	A	A	0	C	G	C	A	G
	RWG-064	0	0	0		C	C	T	G	T	0	0	0	0	T	A	C	0	G	A	T	G	0	0	C	0	C	G	G	A	G	G	C	0	C	C	C	0	G	C	A	A	A	0	C	G	C	A	G
	RWG-086	0	0	0	0 -2	C	C	T	G	T	0	0	0	0	T	A	C	0	G	A	T	G	0	0	C	0	C	G	G	A	G	G	C	0	C	C	C	0	G	C	A	A	A	0	C	G	C	A	G
	RWG-211	0	0	0	-4 -2	C	C	T	G	T	0	0	0	0	T	A	C	0	G	A	T	G	0	0	C	0	C	G	G	A	G	G	C	0	C	C	C	0	G	C	A	A	A	0	C	G	C	A	G
	RWG-272	0	0	0	-2	C	C	T	G	T	0	0	0	0	T	A	C	0	G	A	T	G	0	0	C	0	C	G	G	A	G	G	C	0	C	C	C	0	G	C	A	A	A	0	C	G	C	A	G
	RWG-394	0	0	0	-2	C	C	T	G	T	0	0	0	0	T	A	C	0	G	A	T	G	0	0	C	0	C	G	G	A	G	G	C	0	C	C	C	0	G	C	A	A	A	0	C	G	C	A	G
	RWG-400	0	0	0	-2	C	C	T	G	T	0	0	0	0	T	A	C	0	G	A	T	G	0	0	C	0	C	G	G	A	G	G	C	0	C	C	C	0	G	C	A	A	A	0	C	G	C	A	G
	RWG-411	0	0	0	-2	C	C	T	G	T	0	0	0	0	T	A	C	0	G	A	T	G	0	0	C	0	C	G	G	A	G	G	C	0	C	C	C	0	G	C	A	A	A	0	C	G	C	A	G
	RWG-416	0	0	0	-2	C	C	T	G	T	0	0	0	0	T	A	C	0	G	A	T	G	0	0	C	0	C	G	G	A	G	G	C	0	C	C	C	0	G	C	A	A	A	0	C	G	C	A	G
	RWG-417	0	0	0	-2	C	C	T	G	T	0	0	0	0	T	A	C	0	G	A	T	G	0	0	C	0	C	G	G	A	G	G	C	0	C	C	C	0	G	C	A	A	A	0	C	G	C	A	G
	RWG-426	0	0	0		C	C	T	G	T	0	0	0	0	T	A	C	0	G	A	T	G	0	0	C	0	C	G	G	A	G	G	C	0	C	C	C	0	G	C	A	A	A	0	C	G	C	A	G
Hap_35	RWG-006	0	0	0		C	C	T	G	G	0	0	0	0	T	A	C	0	A	A	T	G	4	0	C	0	C	G	G	G	G	G	C	0	T	C	C	0	G	C	G	A	A	0	C	G	C	A	G
	RWG-034	0	0	0		C	C	T	G	G	0	0	0	0	T	A	C	0	A	A	T	G	4	0	C	0	C	G	G	G	G	G	C	0	T	C	C	0	G	C	G	A	A	0	C	G	C	A	G
	RWG-039	0	0	0	-14	C	C	T	G	G	0	0	0	0	T	A	C	0	A	A	T	G	4	0	C	0	C	G	G	G	G	G	C	0	T	C	C	0	G	C	G	A	A	0	C	G	C	A	G
	RWG-041	0	0	0		C	C	T	G	G	0	0	0	0	T	A	C	0	A	A	T	G	4	0	C	0	C	G	G	G	G	G	C	0	T	C	C	0	G	C	G	A	A	0	C	G	C	A	G
	RWG-048	0	0	0	-14	C	C	T	G	G	0	0	0	0	T	A	C	0	A	A	T	G	4	0	C	0	C	G	G	G	G	G	C	0	T	C	C	0	G	C	G	A	A	0	C	G	C	A	G
	RWG-049	0	0	0	-14	C	C	T	G	G	0	0	0	0	T	A	C	0	A	A	T	G	4	0	C	0	C	G	G	G	G	G	C	0	T	C	C	0	G	C	G	A	A	0	C	G	C	A	G
	RWG-056	0	0	0	-14	C	C	T	G	G	0	0	0	0	T	A	C	0	A	A	T	G	4	0	C	0	C	G	G	G	G	G	C	0	T	C	C	0	G	C	G	A	A	0	C	G	C	A	G
	RWG-058	0	0	0	-14	C	C	T	G	G	0	0	0	0	T	A	C	0	A	A	T	G	0 4	0	C	0	C	G	G	G	G	G	C	0	T	C	C	0	G	C	G	A	A	0	C	G	C	A	G
	RWG-060	0	0	0	-14	C	C	T	G	G	0	0	0	0	T	A	C	0	A	A	T	G	4	0	C	0	C	G	G	G	G	G	C	0	T	C	C	0	G	C	G	A	A	0	C	G	C	A	G
	RWG-067	0	0			C	C	T	G	G	0	0	0	0	T	A	C	0	A	A	T		4	0	C	0	C	G	G	G	G	G	C	0	T	C	C	0	G	C	G	A	A	0	C	G	C	A	G
	RWG-068	0	0	0	0	C	C	T	G	G	0	0	0	0	T	A	C	0	A	A	T	G	4	0	C	0	C	G	G	G	G	G	C	0	T	C	C	0	G	C	G	A	A	0	C	G	C	A	G
	RWG-071	0	0	0		C	C	T	G	G	0	0	0	0	T	A	C	0	A	A	T		4	0	C	0	C	G	G	G	G	G	C	0	T	C	C	0	G	C	G	A	A	0	C	G	C	A	G
	RWG-109	0	0	0	-14	C	C	T	G	G	0	0	0	0	T	A	C	0	A	A	T		4	0	C	0	C	G	G	G	G	G	C	0	T	C	C	0	G	C	G	A	A	0	C	G	C	A	G
	RWG-116	0	0	0	0	C	C	T	G	G	0	0	0	0	T	A	C	0	A	A	T		4	0	C	0	C	G	G	G	G	G	C	0	T	C	C	0	G	C	G	A	A	0	C	G	C	A	G
	RWG-119	0	0	0	-14	C	C	T	G	G	0	0	0	0	T	A	C	0	A	A	T		4	0	C	0	C	G	G	G	G	G	C	0	T	C	C	0	G	C	G	A	A	0	C	G	C	A	G
	RWG-137	0	0	0	0	C	C	T	G	G	0	0	0	0	T	A	C	0	A	A	T	G	4	0	C	0	C	G	G	G	G	G	C	0	T	C	C	0	G	C	G	A	A	0	C	G	C	A	G
	RWG-238	0	0	0	-14	C	C	T	G	G	0	0	0	0	T	A	C	0	A	A	T	G	4	0	C	0	C	G	G	G	G	G	C	0	T	C	C	0	G	C	G	A	A	0	C	G	C	A	G
	RWG-251	0	0	0		C	C	T	G	G	0	0	0	0	T	A	C	0	A	A	T	G	4	0	C	0	C	G	G	G	G	G	C	0	T	C	C	0	G	C	G	A	A	0	C	G	C	A	G
	RWG-332	0	0	0	-14 -16	C	C	T	G	G	0	0	0	0	T	A	C	0	A	A	T	G	4	0	C	0	C	G	G	G	G	G	C	0	T	C	C	0	G	C	G	A	A	0	C	G	C	A	G
	RWG-333	0	0	0	-14	C	C	T	G	G	0	0	0	0	T	A	C	0	A	A	T	G	4	0	C	0	C	G	G	G	G	G	C	0	T	C	C	0	G	C	G	A	A	0	C	G	C	A	G
	RWG-406	0	0	0	-14	C	C	T	G	G	0	0	0	0	T	A	C	0	A	A	T	G	4	0	C	0	C	G	G	G	G	G	C	0	T	C	C	0	G	C	G	A	A	0	C	G	C	A	G
Hap_36	RWG-007	0	0	0	-4	C	C	T	G	G	0	0	0	0	T	A	C	0	G	A	T	G	0	0	C	0	C	G	G	A	G	G	C	0	C	C	C	0	G	C	A	A	A	0	C	G	C	A	G
	RWG-019	0	0	0	0	C	C	T	G	G	0	0	0	0	T	A	C	0	G	A	T	G	0	0	C	0	C	G	G	A	G	G	C	0	C	C	C	0	G	C	A	A	A	0	C	G	C	A	G
	RWG-032	0	0	0		C	C	T	G	G	0	0	0	0	T	A	C	0	G	A	T	G	0	0	C	0	C	G	G	A	G	G	C	0	C	C	C	0	G	C	A	A	A	0	C	G	C	A	G
	RWG-042	0	0	0		C	C	T	G	G	0	0	0	0	T	A	C	0	G	A	T	G	0	0	C	0	C	G	G	A	G	G	C	0	C	C	C	0	G	C	A	A	A	0	C	G	C	A	G
	RWG-051	0	0	0	0	C	C	T	G	G	0	0	0	0	T	A	C	0	G	A	T	G	0	0	C	0	C	G	G	A	G	G	C	0	C	C	C	0	G	C	A	A	A	0	C	G	C	A	G
	RWG-057	0	0	0		C	C	T	G	G	0	0	0	0	T	A	C	0	G	A	T	G	0	0	C	0	C	G	G	A	G	G	C	0	C	C	C	0	G	C	A	A	A	0	C	G	C	A	G
	RWG-081	0	0	0	0	C	C	T	G	G	0	0	0	0	T	A	C	0	G	A	T	G	0	0	C	0	C	G	G	A	G	G	C	0	C	C	C	0	G	C	A	A	A	0	C	G	C	A	G
	RWG-089	0	0	0		C	C	T	G	G	0	0	0	0	T	A	C	0	G	A	T	G	0	0	C	0	C	G	G	A	G	G	C	0	C	C	C	0	G	C	A	A	A	0	C	G	C	A	G
	RWG-106	0	0	0		C	C	T	G	G	0	0	0	0	T	A	C	0	G	A	T	G	0	0	C	0	C	G	G	A	G	G	C	0	C	C	C	0	G	C	A	A	A	0	C	G	C	A	G
	RWG-107	0	0	0	0	C	C	T	G	G	0	0	0	0	T	A	C	0	G	A	T	G	0	0	C	0	C	G	G	A	G	G	C	0	C	C	C	0	G	C	A	A	A	0	C	G	C	A	G
	RWG-110	0	0	0	-4 -2	C	C	T	G	G	0	0	0	0	T	A	C	0	G	A	T	G	0	0	C	0	C	G	G	A	G	G	C	0	C	C	C	0	G	C	A	A	A	0	C	G	C	A	G
	RWG-117	0	0	0	-2	C	C	T	G	G	0	0	0	0	T	A	C	0	G	A	T	G	0	0	C	0	C	G	G	A	G	G	C	0	C	C	C	0	G	C	A	A	A	0	C	G	C	A	G
	RWG-132	0	0	0	0	C	C	T	G	G	0	0	0	0	T	A	C	0	G	A	T	G	0	0	C	0	C	G	G	A	G	G	C	0	C	C	C	0	G	C	A	A	A	0	C	G	C	A	G
	RWG-415	0	0	0	2	C	C	T	G	G	0	0	0	0	T	A	C	0	G	A	T	G	0	0	C	0	C	G	G	A	G	G	C	0	C	C	C	0	G	C	A	A	A	0	C	G	C	A	G
Hap_37	RWG-008	0	0	0	-16	C	C	T	G	G	0	0	0	0	T	A	C	-2	*	A	T	G	0	0	C	0	C	G	G	A	G	G	C	0	C	C	C	0	G	C	G	A	A	0	C	G	C	A	G
	RWG-036	0	0	0	-16	C	C	T	G	G	0	0	0	0	T	A	C	-2	*	A	T	G	0	0	C	0	C	G	G	A	G	G	C	0	C	C	C	0	G	C	G	A	A	0	C	G	C	A	G
	RWG-037	0	0	0	-16	C	C	T	G	G	0	0	0	0	T	A	C	-2	*	A	T	G	0	0	C	0	C	G	G	A	G	G	C	0	C	C	C	0	G	C	G	A	A	0	C	G	C	A	G
	RWG-038	0	0	0	-16	C	C	T	G	G	0	0	0	0	T	A	C	-2	*	A	T	G	0	0	C	0	C	G	G	A	G	G	C	0	C	C	C	0	G	C	G	A	A	0	C	G	C	A	G
	RWG-108	0	0	0	-16	C	C	T	G	G	0	0	0	0	T	A	C	-2	*	A	T	G	0	0	C	0	C	G	G	A	G	G	C	0	C	C	C	0	G	C	G	A	A	0	C	G	C	A	G
	RWG-113	0	0	0	-16	C	C	T	G	G	0	0	0	0	T	A	C	-2	*	A	T	G	0	0	C	0	C	G	G	A	G	G	C	0	C	C	C	0	G	C	G	A	A	0	C	G	C	A	G
	RWG-295	0	0	0	-16	C	C	T	G	G	0	0	0	0	T	A	C	-2	*	A	T	G	0	0	C	0	C	G	G	A	G	G	C	0	C	C	C	0	G	C	G	A	A	0	C	G	C	A	G
Hap_38	RWG-009	0	0	0	0 -2	C	C	T	G	TG	0	0	0	0	T	AG	C	0	G	A	T	G	0	0	C	0	C	G	G	A	G	G	C	0	C	C	C	0	G	C	A	A	A	0	C	G	C	A	G
	RWG-011	0	0	0	0	C	C	T	G	G	0	0	0	0	T	G	C	0	G	A	T	G	0	0	C	0	C	G	G	A	G	G	C	0	C	C	C	0	G	C	A	A	A	0	C	G	C	A	G
	RWG-077	0	0	0	-2	C	C	T	G	G	0	0	0	0	T	G	C	0	G	A	T	G	0	0	C	0	C	G	G	A	G	G	C	0	C	C	C	0	G	C	A	A	A	0	C	G	C	A	G
	RWG-199	0	0	0	0 -2	C	C	T	G	G	0	0	0	0	T	G	C	0	G	A	T	G	0	0	C	0	C	G	G	A	G	G	C	0	C	C	C	0	G	C	A	A	A	0	C	G	C	A	G
	RWG-345	0	0	0	-2	C	C	T	G	G	0	0	0	0	T	G	C	0	G	A	T	G	0	0	C	0	C	G	G	A	G	G	C	0	C	C	C	0	G	C	A	A	A	0	C	G	C	A	G
Hap_39	RWG-013	0	0	0		C	C	T	G	G	0	0	0	0	T	A	C	0	A	A	T	G	4	0	C	0	C	G	G	G	G	G	C	0	T	C	C	0	G	C	G	A	A	0	C	G	C	A	G
	RWG-073	0	0	0	-14	C	C	T	G	G	0	0	0	0	T	A	C	0	A	A	T	G	4	0	C	0	C	G	G	G	G	G	C	0	T	C	C	0	G	C	G	A	A	0	C	G	C	A	G
	RWG-121	0	0	0	-14	C	C	T	G	G	0	0	0	0	T	A	C	0	A	A	T	G	4	0	C	0	C	G	G	G	G	G	C	0	T	C	C	0	G	C	G	A	A	0	C	G	C	A	G
	RWG-122	0	0	0	-14	C	C	T	G	G	0	0	0	0	T	A	C	0	A	A	T	G	4	0	C	0	C	G	G	G	G	G	C	0	T	C	C	0	G	C	G	A	A	0	C	G	C	A	G
	RWG-123	0	0	0	-14	C	C	T	G	G	0	0	0	0	T	A	C	0	A	A	T	G	4	0	C	0	C	G	G	G	G	G	C	0	T	C	C	0	G	C	G	A	A	0	C	G	C	A	G
	RWG-126	0	0	0			C	T	G	G	0	0	0	0	T	A	C	0	A	A	T	G	4	0	C	0	C	G	G	G	G	G	C	0	T	C	C	0	G	C	G	A	A	0	C	G	C	A	G
Hap_40	RWG-014	0	0	0	0	C	C	T	G	G	0	0	0	0	T	A	C	0	G	A	T	G	0	0	C	0	C	G	G	A	G	G	C	0	C	C	C	0	G	C	A	A	A	0	C	G	C	A	G
	RWG-029	0	0	0	0	C	C	T	G	G	0	0	0	0	T	A	C	0	G	A	T	G	0	0	C	0	C	G	G	A	G	G	C	0	C	C	C	0	G	C	A	A	A	0	C	G	C	A	G
	RWG-033	0	0	0	0	C	C	T	G	G	0	0	0	0	T	A	C	0	G	A	T	G	0	0	C	0	C	G	G	A	G	G	C	0	C	C	C	0	G	C	A	A	A	0	C	G	C	A	G
	RWG-063	0	0	0		C	C	T	G	G	0	0	0	0	T	A	C	0	G	A	T	G	0	0	C	0	C	G	G	A	G	G	C	0	C	C	C	0	G	C	A	A	A	0	C	G	C	A	G
	RWG-065	0	0	0			C	T	G	G	0	0	0	0	T	A	C	0	G	A	T	G	0	0	C	0	C	G	G	A	G	G	C	0	C	C	C	0	G	C	A	A	A	0	C	G	C	A	G
	RWG-074	0	0	0	0	C	C	T	G	G	0	0	0	0	T	A	C	0	G	A	T	G	0	0	C	0	C	G	G	A	G	G	C	0	C	C	C	0	G	C	A	A	A	0	C	G	C	A	G
	RWG-076	0	0	0	-2	C	C	T	G	G	0	0	0	0	T	A	C	0	G	A	T	G	0	0	C	0	C	G	G	A	G	G	C	0	C	C	C	0	G	C	A	A	A	0	C	G	C	A	G
	RWG-084	0	0	0	0 -4	C	C	T	G	G	0	0	0	0	T	A	C	0	G	A	T	G	0	0	C	0	C	G	G	A	G	G	C	0	C	C	C	0	G	C	A	A	A	0	C	G	C	A	G
	RWG-111	0	0	0	0	C	C	T	G	G	0	0	0	0	T	A	C	0	G	A	T	G	0	0	C	0	C	G	G	A	G	G	C	0	C	C	C	0	G	C	A	A	A	0	C	G	C	A	G
	RWG-115	0	0	0	-4	C	C	T	G	G	0	0	0	0	T	A	C	0	G	A	T	G	0	0	C	0	C	G	G	A	G	G	C	0	C	C	C	0	G	C	A	A	A	0	C	G	C	A	G
	RWG-129	0	0	0	-4 -2	C	C	T	G	G	0	0	0	0	T	A	C	0	G	A	T	G	0	0	C	0	C	G	G	A	G	G	C	0	C	C	C	0	G	C	A	A	A	0	C	G	C	A	G
Hap_41	RWG-017	0	0	0	-2	C	C	T	G	T	0	0	0	0	T	A	C	0	G	A	T	G	0	0	C	0	C	G	G	A	G	G	C	0	C	C	C	0	G	C	A	A	A	0	C	G	C	A	G
	RWG-026	0	0	0	0	C	C	T	G	T	0	0	0	0	T	A	C	0	G	A	T	G	0	0	C	0	C	G	G	A	G	G	C	0	C	C	C	0	G	C	A	A	A	0	C	G	C	A	G
	RWG-059	0	0	0	0	C	C	T	G	T	0	0	0	0	T	A	C	0	G	A	T	G	0	0	C	0	C	G	G	A	G	G	C	0	C	C	C	0	G	C	A	A	A	0	C	G	C	A	G
	RWG-083	0	0	0	0	C	C	T	G	T	0	0	0	0	T	A	C	0	G	A	T	G	0	0	C	0	C	G	G	A	G	G	C	0	C	C	C	0	G	C	A	A	A	0	C	G	C	A	G
	RWG-090	0	0	0	-4 -2	C	C	T	G	T	0	0	0	0	T	A	C	0	G	A	T	G	0	0	C	0	C	G	G	A	G	G	C	0	C	C	C	0	G	C	A	A	A	0	C	G	C	A	G
	RWG-098	0	0	0	0	C	C	T	G	T	0	0	0	0	T	A	C	0	G	A	T	G	0	0	C	0	C	G	G	A	G	G	C	0	C	C	C	0	G	C	A	A	A	0	C	G	C	A	G
	RWG-189	0	0	0	0	C	C	T	G	T	0	0	0	0	T	A	C	0	G	A	T	G	0	0	C	0	C	G	G	A	G	G	C	0	C	C	C	0	G	C	A	A	A	0	C	G	C	A	G
	RWG-191	0	0	0	0	C	C	T	G	T	0	0	0	0	T	A	C	0	G	A	T	G	0	0	C	0	C	G	G	A	G	G	C	0	C	C	C	0	G	C	A	A	A	0	C	G	C	A	G
	RWG-197	0	0	0		C	C	T	G	T	0	0	0	0	T	A	C	0	G	A	T	G	0	0	C	0	C	G	G	A	G	G	C	0	C	C	C	0	G	C	A	A	A	0	C	G	C	A	G
	RWG-202	0	0	0	-4 -2	C	C	T	G	T	0	0	0	0	T	A	C	0	G	A	T	G	0	0	C	0	C	G	G	A	G	G	C	0	C	C	C	0	G	C	A	A	A	0	C	G	C	A	G
	RWG-203	0	0	0		C	C	T	G	T	0	0	0	0	T	A	C	0	G	A	T	G	0	0	C	0	C	G	G	A	G	G	C	0	C	C	C	0	G	C	A	A	A	0	C	G	C	A	G
	RWG-214	0	0	0	-2	C	C	T	G	T	0	0	0	0	T	A	C	0	G	A	T	G	0	0	C	0	C	G	G	A	G	G	C	0	C	C	C	0	G	C	A	A	A	0	C	G	C	A	G
	RWG-222	0	0	0	-2	C	C	T	G	T	0	0	0	0	T	A	C	0	G	A	T	G	0	0	C	0	C	G	G	A	G	G	C	0	C	C	C	0	G	C	A	A	A	0	C	G	C	A	G
	RWG-226	0	0	0	-2	C	C	T	G	T	0	0	0	0	T	A	C	0	G	A	T	G	0	0	C	0	C	G	G	A	G	G	C	0	C	C	C	0	G	C	A	A	A	0	C	G	C	A	G
	RWG-252	0	0	0	0	C	C	T	G	T	0	0	0	0	T	A	C	0	G	A	T	G	0	0	C	0	C	G	G	A	G	G	C	0	C	C	C	0	G	C	A	A	A	0	C	G	C	A	G
	RWG-265	0	0	0	0	C	C	T	G	T	0	0	0	0	T	A	C	0	G	A	T	G	0	0	C	0	C	G	G	A	G	G	C	0	C	C	C	0	G	C	A	A	A	0	C	G	C	A	G
	RWG-323	0	0	0	0 -2	C	C	T	G	T	0	0	0	0	T	A	C	0	G	A	T	G	0	0	C	0	C	G	G	A	G	G	C	0	C	C	C	0	G	C	A	A	A	0	C	G	C	A	G
	RWG-324	0	0	0	-2	C	C	T	G	T	0	0	0	0	T	A	C	0	G	A	T	G	0	0	C	0	C	G	G	A	G	G	C	0	C	C	C	0	G	C	A	A	A	0	C	G	C	A	G
	RWG-341	0	0	0	-2	C	C	T	G	T	0	0	0	0	T	A	C	0	G	A	T	G	0	0	C	0	C	G	G	A	G	G	C	0	C	C	C	0	G	C	A	A	A	0	C	G	C	A	G
	RWG-344	0	0	0	0	C	C	T	G	T	0	0	0	0	T	A	C	0	G	A	T	G	0	0	C	0	C	G	G	A	G	G	C	0	C	C	C	0	G	C	A	A	A	0	C	G	C	A	G
	RWG-347	0	0	0	0 -2	C	C	T	G	T	0	0	0	0	T	A	C	0	G	A	T	G	0	0	C	0	C	G	G	A	G	G	C	0	C	C	C	0	G	C	A	A	A	0	C	G	C	A	G
	RWG-352	0	0	0	-4 -2	C	C	T	G	T	0	0	0	0	T	A	C	0	G	A	T	G	0	0	C	0	C	G	G	A	G	G	C	0	C	C	C	0	G	C	A	A	A	0	C	G	C	A	G
	RWG-359	0	0	0	0	C	C	T	G	T	0	0	0	0	T	A	C	0	G	A	T	G	0	0	C	0	C	G	G	A	G	G	C	0	C	C	C	0	G	C	A	A	A	0	C	G	C	A	G
	RWG-361	0	0	0	0 -2	C	C	T	G	T	0	0	0	0	T	A	C	0	G	A	T	G	0	0	C	0	C	G	G	A	G	G	C	0	C	C	C	0	G	C	A	A	A	0	C	G	C	A	G
	RWG-363	0	0	0	-4 -2	C	C	T	G	T	0	0	0	0	T	A	C	0	G	A	T	G	0	0	C	0	C	G	G	A	G	G	C	0	C	C	C	0	G	C	A	A	A	0	C	G	C	A	G
	RWG-368	0	0	0	0	C	C	T	G	T	0	0	0	0	T	A	C	0	G	A	T	G	0	0	C	0	C	G	G	A	G	G	C	0	C	C	C	0	G	C	A	A	A	0	C	G	C	A	G
	RWG-370	0	0	0	0	C	C	T	G	T	0	0	0	0	T	A	C	0	G	A	T	G	0	0	C	0	C	G	G	A	G	G	C	0	C	C	C	0	G	C	A	A	A	0	C	G	C	A	G
	RWG-373	0	0	0		C	C	T	G	T	0	0	0	0	T	A	C	0	G	A	T	G	0	0	C	0	C	G	G	A	G	G	C	0	C	C	C	0	G	C	A	A	A	0	C	G	C	A	G
	RWG-384	0	0	0	-2	C	C	T	G	T	0	0	0	0	T	A	C	0	G	A	T	G	0	0	C	0	C	G	G	A	G	G	C	0	C	C	C	0	G	C	A	A	A	0	C	G	C	A	G
	RWG-428	0	0	0	0	C	C	T	G	T	0	0	0	0	T	A	C	0	G	A	T	G	0	0	C	0	C	G	G	A	G	G	C	0	C	C	C	0	G	C	A	A	A	0	C	G	C	A	G
Hap_42	RWG-021	0	0	0	-20	C	C	T	G	G	0	0	0	0	T	A	C	0	A	A	T	G	0	0	C	0	C	G	G	G	G	G	C	0	C	C	T	0	A	C	G	A	A	0	C	G	C	A	G
	RWG-030	0	0	0	-20	C	C	T	G	G	0	0	0	0	T	A	C	0	A	A	T	G	0	0	C	0	C	G	G	G	G	G	C	0	C	C	T	0	A	C	G	A	A	0	C	G	C	A	G
	RWG-105	0	0	0	0 -20	C	C	T	G	TG	0	0	0	0	T	A	C	0	GA	A	T	G	0	0	C	0	C	G	G	AG	G	G	C	0	C	C	CT	0	GA	C	AG	A	A	0	C	G	C	A	G
	RWG-112	0	0	0	-20	C	C	T	G	G	0	0	0	0	T	A	C	0	A	A	T	G	0	0	C	0	C	G	G	G	G	G	C	0	C	C	T	0	A	C	G	A	A	0	C	G	C	A	G
	RWG-120	0	0	0	-20	*	C	T	G	G	0	0	0	0	T	A	C	0	A	A	T	G	0	0	C	0	C	G	G	G	G	G	C	0	C	C	T	0	A	C	G	A	A	0	C	G	C	A	G
Hap_43	RWG-022	0	0	0	0	C	C	T	G	G	0	0	0	0	T	A	C	0	GA	A	T	G	0 4	0	C	0	C	G	G	G	G	G	C	0	T	C	C	0	G	C	G	A	A	0	C	G	C	A	G
	RWG-044	0	0	0	-14	C	C	T	G	G	0	0	0	0	T	A	C	0	A	A	T		4	0	C	0	C	G	G	G	G	G	C	0	T	C	C	0	G	C	G	A	A	0	C	G	C	A	G
	RWG-054	0	0	0	0 -14	C	C	T	G	G	0	0	0	0	T	A	C	0	A	A	T	G	4	0	C	0	C	G	G	G	G	G	C	0	T	C	C	0	G	C	G	A	A	0	C	G	C	A	G
	RWG-070	0	0	0	-14	C	C	T	G	G	0	0	0	0	T	A	C	0	A	A	T	G	4	0	C	0	C	G	G	G	G	G	C	0	T	C	C	0	G	C	G	A	A	0	C	G	C	A	G
	RWG-072	0	0	0	-14	C	C	T	G	G	0	0	0	0	T	A	C	0	A	A	T	G	4	0	C	0	C	G	G	G	G	G	C	0	T	C	C	0	G	C	G	A	A	0	C	G	C	A	G
	RWG-124	0	0	0	-14	C	C	T	G	G	0	0	0	0	T	A	C	0	A	A	T	G	4	0	C	0	C	G	G	G	G	G	C	0	T	C	C	0	G	C	G	A	A	0	C	G	C	A	G
	RWG-125	0	0	0		C	C	T	G	G	0	0	0	0	T	A	C	0	A	A	T	G	4	0	C	0	C	G	G	G	G	G	C	0	T	C	C	0	G	C	G	A	A	0	C	G	C	A	G
	RWG-131	0	0	0	-14	C	C	T	G	G	0	0	0	0	T	A	C	0	A	A	T	G	4	0	C	0	C	G	G	G	G	G	C	0	T	C	C	0	G	C	G	A	A	0	C	G	C	A	G
Hap_44	RWG-023	0	0	0	-20	C	C	T	G	G	0	0	0	0	T	A	C	0	A	A	T	G	4	0	C	0	C	G	G	G	G	G	C	0	T	C	C	0	G	C	G	A	A	0	C	G	C	A	G
	RWG-053	0	0	0	-20	C	C	T	G	G	0	0	0	0	T	A	C	0	A	A	T	G	4	0	C	0	C	G	G	G	G	G	C	0	T	C	C	0	G	C	G	A	A	0	C	G	C	A	G
Hap_45	RWG-031	0	1	0		C	C	T	G	G	0	0	0	0	T	A	C	0	G	A	T	G	0	0	C	0	C	G	G	G	G	G	C	0	C	C	C	0	G	C	G	A	A	0	C	G	C	A	G
Hap_46	RWG-043	0	0	0	-16	C	C	T	G	G	0	0	0	0	T	A	C	-2	*	A	T	G	0	0	C	0	C	G	G	A	G	G	C	0	C	C	C	0	G	C	G	A	A	0	C	G	C	A	G
Hap_47	RWG-047	0	0	0		C	C	T	G	G	0	0	0	0	T	A	C	0	A	A	T	G	4	0	C	0	C	G	G	G	G	G	C	0	T	C	C	0	G	C	G	A	A	0	C	G	C	A	G
Hap_48	RWG-061	0	0	0	-14	C	C	T	G	TG	0	0	0	0	T	A	C	0	GA	A	T	G	4	0	C	0	C	G	G	AG	G	G	C	0	CT	C	C	0	G	C	AG	A	A	0	C	G	C	A	G
Hap_49	RWG-118	0	0	0	-14	C	C	T	G	G	0	0	0	0	T	A	C	0	A	A	T	G	0 4	0	C	0	C	G	G	G	G	G	C	0	T	C	C	0	G	C	G	A	A	0	C	G	C	A	G
Hap_50	RWG-141	0	0	0	0	C	C	T	G	T	0	0	0	0	T	A	C	0	G	A	C	G	0	0	C	0	C	G	G	A	G	G	C	0	C	C	C	0	G	C	A	A	A	0	C	G	C	A	G
	RWG-337	0	0	0	-2	C	C	T	G	T	0	0	0	0	T	A	C	0	G	A	C	G	0	0	C	0	C	G	G	A	G	G	C	0	C	C	C	0	G	C	A	A	A	0	C	G	C	A	G
	RWG-338	0	0	0	-2	C	C	T	G	T	0	0	0	0	T	A	C	0	G	A	C	G	0	0	C	0	C	G	G	A	G	G	C	0	C	C	C	0	G	C	A	A	A	0	C	G	C	A	G
Hap_51	RWG-230	0	0	0		C	C	T	G	T	0	0	0	0	T	A	C	0	G	A	T	G	0	0	C	0	C	G	G	A	G	G	C	0	C	C	C	0	G	C	A	A	A	0	C	G	C	A	G
	RWG-336	0	0	0	0 -2	C	C	T	G	T	0	0	0	0	T	A	C	0	G	A	T	G	0	0	C	0	C	G	G	A	G	G	C	0	C	C	C	0	G	C	A	A	A	0	C	G	C	A	G
Hap_52	RWG-250	0	0	0	0 2	C	C	T	G	T	0	0	0	0	T	A	C	0	G	A	T	G	0	0	C	0	C	G	G	A	A	G	C	0	C	C	C	0	G	C	A	A	A	0	C	G	C	A	G
	RWG-420	0	0	0	0 2	C	C	T	G	T	0	0	0	0	T	A	C	0	G	A	T	G	0	0	C	0	C	G	G	A	A	G	C	0	C	C	C	0	G	C	A	A	A	0	C	G	C	A	G
Hap_53	RWG-299	0	0	0	-16	C	C	T	G	G	0	0	0	0	T	A	C	0	G	A	T	G	0	0	C	0	C	G	C	G	G	G	C	0	C	C		-1	G	T	G	C	A	0	C	G	C	A	G
Hap_54	WS-12	0	0	0	-18 -2	C	C	T	G	TG	0	0	0	0	T	A	C	0	G	A	T	G	0	0	C	0	C	G	G	AG	G	G	C	0	C	C	CT	0	G	C	AG	A	A	0	C	G	C	A	G
Hap_55	WS-17	1	0	0	-16	C	C	T	C	G	0	4	1	0	C	C	C	0	G	G	T	C	0	0	T	0	C	C	G	G	G	G	C	0	C	C	C	0	G	C	G	A	A	0	C	A	C	G	G
Hap_56	WS-2	1	0	0	-16	C	C	T	C	G	0	4	1	0	C	C	C	0	G	G	T	C	0	0	T		C	C	G	G	G	G	C	0	C	C	C	-1	G	C	G	A	A	0	C	A	C	G	G
Hap_57	WS-20	1	0	0	-16	C	C	T	C	G	0	4	1	0	C	C	C	0	G	G	T	C	0	0	T	34	C	C	G	G	G	G	C	0	C	C	C	0	G	C	G	A	A	0	C	A	C	G	G
Hap_58	WS-25		0	0		C	C	T			0			0			C		G	A	T	G	0	0	C	0	C	G	G		G	G	C	0		C			G	C		A	A	0	C		C		G
Hap_59	WS-4	1	0	0	-16	C	C	T	C	G	0	4	1	0	C	C	C	0	G	G	T	C	0	0			C	C	G	G	G	G	C	0	C	C	C	0	G	C	G	A	A	0	C	A	C	G	G
[truncated: 323 more columns]
