# Supplementary material for: Haplotype Variations and Evolutionary Analysis of the Granule-Bound Starch Synthase I Gene in the Korean World Rice Collection
Source: Front Plant Sci. 2021 Aug 24;12:707237. doi: 10.3389/fpls.2021.707237 (PMC8421862; doi:10.3389/fpls.2021.707237)
Supplement: Supplementary file 10 [file Table_4.xlsx]

## Sheet: Sheet1
Supplementary Data 4: List of 139 haplotypes generated from haplotyping analysis of 3000 rice within the gene region of GBSSI
Hap_1:	448	REF	B002	B003	B004	B005	B007	B008	B014	B018	B023	B034	B036	B037	B043	B045	B046	B047	B053	B054	B055	B056	B057	B066	B069	B070	B084	B100	B102	B110	B111	B117	B122	B124	B125	B128	B134	B136	B138	B141	B142	B143	B144	B146	B148	B154	B160	B166	B167
[Hap_2:	765	B001	B006	B009	B010	B013	B015	B024	B029	B030	B032	B033	B039	B040	B048	B051	B058	B059	B060	B061	B062	B063	B064	B065	B067	B072	B073	B074	B075	B076	B079	B082	B083	B085	B086	B089	B091	B092	B093	B094	B097	B104	B105	B108	B112	B113	B115	B116	B118
[Hap_3:	791	B011	B012	B026	B028	B049	B052	B090	B095	B096	B106	B107	B114	B123	B135	B137	B139	B153	B157	B158	B163	B164	B165	B173	B176	B181	B184	B187	B195	B198	B200	B202	B203	B216	B219	B227	B243	B244	B246	B255	B265	CX102	CX103	CX115	CX124	CX130	CX146	CX155	CX156
[Hap_4:	562	B016	B020	B035	B038	B044	B068	B071	B088	B109	B133	B155	B161	B162	B179	B188	B189	B190	B196	B226	B230	B241	B258	CX106	CX109	CX110	CX112	CX113	CX139	CX214	CX238	CX248	CX25	CX266	CX269	CX277	CX282	CX285	CX306	CX32	CX357	CX364	CX365	CX373	CX374	CX383	CX49	CX59	CX64
[Hap_5:	15	B019	B081	CX152	CX284	CX385	IRIS_313-10444	IRIS_313-10690	IRIS_313-10814	IRIS_313-10997	IRIS_313-11223	IRIS_313-12036	IRIS_313-9101	IRIS_313-9120	IRIS_313-9190	IRIS_313-9392]
[Hap_6:	1	B025]
[Hap_7:	47	B031	B087	CX207	IRIS_313-10318	IRIS_313-10519	IRIS_313-10522	IRIS_313-10717	IRIS_313-10984	IRIS_313-10986	IRIS_313-11042	IRIS_313-11167	IRIS_313-11204	IRIS_313-11262	IRIS_313-11294	IRIS_313-11300	IRIS_313-11370	IRIS_313-11408	IRIS_313-11445	IRIS_313-11446	IRIS_313-11491	IRIS_313-11506	IRIS_313-11554	IRIS_313-11561	IRIS_313-11606	IRIS_313-11640	IRIS_313-11641	IRIS_313-11650	IRIS_313-11657	IRIS_313-11738	IRIS_313-11821	IRIS_313-11822	IRIS_313-11824	IRIS_313-11828	IRIS_313-11919	IRIS_313-11969	IRIS_313-12297	IRIS_313-12325	IRIS_313-8303	IRIS_313-8850	IRIS_313-8924	IRIS_313-9156	IRIS_313-9424	IRIS_313-9492	IRIS_313-9547	IRIS_313-9611	IRIS_313-9831	IRIS_313-9862]
[Hap_8:	1	B077]
[Hap_9:	1	B101]
[Hap_10:	1	B129]
[Hap_11:	1	B145]
[Hap_12:	1	B152]
[Hap_13:	17	B194	CX358	IRIS_313-10739	IRIS_313-10774	IRIS_313-10850	IRIS_313-10920	IRIS_313-11033	IRIS_313-11257	IRIS_313-11268	IRIS_313-11425	IRIS_313-11628	IRIS_313-11956	IRIS_313-12143	IRIS_313-7646	IRIS_313-8302	IRIS_313-8679	IRIS_313-8895]
[Hap_14:	1	B228]
[Hap_15:	1	B229]
[Hap_16:	1	CX100]
[Hap_17:	1	CX104]
[Hap_18:	1	CX118]
[Hap_19:	1	CX119]
[Hap_20:	1	CX122]
[Hap_21:	56	CX128	CX182	CX5	CX51	IRIS_313-10109	IRIS_313-10518	IRIS_313-10575	IRIS_313-10666	IRIS_313-10668	IRIS_313-10733	IRIS_313-10819	IRIS_313-10820	IRIS_313-10858	IRIS_313-10887	IRIS_313-10924	IRIS_313-11260	IRIS_313-11261	IRIS_313-11264	IRIS_313-11276	IRIS_313-11278	IRIS_313-11286	IRIS_313-11287	IRIS_313-11304	IRIS_313-11309	IRIS_313-11442	IRIS_313-11443	IRIS_313-11447	IRIS_313-11493	IRIS_313-11546	IRIS_313-11548	IRIS_313-11549	IRIS_313-11905	IRIS_313-12050	IRIS_313-12072	IRIS_313-12093	IRIS_313-12138	IRIS_313-12180	IRIS_313-12182	IRIS_313-12190	IRIS_313-12207	IRIS_313-12268	IRIS_313-12270	IRIS_313-12282	IRIS_313-12283	IRIS_313-12290	IRIS_313-8315	IRIS_313-8466	IRIS_313-8585
[Hap_22:	48	CX230	CX31	CX37	CX403	CX82	CX83	IRIS_313-10234	IRIS_313-10237	IRIS_313-10238	IRIS_313-10670	IRIS_313-10695	IRIS_313-10851	IRIS_313-11062	IRIS_313-11068	IRIS_313-11070	IRIS_313-11084	IRIS_313-11149	IRIS_313-11192	IRIS_313-11194	IRIS_313-11297	IRIS_313-11327	IRIS_313-11392	IRIS_313-11508	IRIS_313-11509	IRIS_313-11679	IRIS_313-11683	IRIS_313-11978	IRIS_313-12002	IRIS_313-12039	IRIS_313-12066	IRIS_313-12121	IRIS_313-12142	IRIS_313-12225	IRIS_313-12251	IRIS_313-12263	IRIS_313-15901	IRIS_313-7824	IRIS_313-7832	IRIS_313-8288	IRIS_313-8674	IRIS_313-8751	IRIS_313-9020	IRIS_313-9032	IRIS_313-9357	IRIS_313-9406	IRIS_313-9567	IRIS_313-9809	IRIS_313-9898]
[Hap_23:	1	CX265]
[Hap_24:	1	CX278]
[Hap_25:	1	CX343]
[Hap_26:	9	CX355	CX359	CX372	CX400	CX402	IRIS_313-10392	IRIS_313-10729	IRIS_313-11199	IRIS_313-11415]
[Hap_27:	1	CX367]
[Hap_28:	1	CX371]
[Hap_29:	1	CX375]
[Hap_30:	2	CX396	CX397]
[Hap_31:	1	CX401]
[Hap_32:	1	CX87]
[Hap_33:	2	CX89	IRIS_313-9697]
[Hap_34:	1	CX93]
[Hap_35:	5	IRIS_313-10020	IRIS_313-11025	IRIS_313-11476	IRIS_313-11477	IRIS_313-8398]
[Hap_36:	1	IRIS_313-10057]
[Hap_37:	1	IRIS_313-10400]
[Hap_38:	1	IRIS_313-10412]
[Hap_39:	1	IRIS_313-10430]
[Hap_40:	1	IRIS_313-10531]
[Hap_41:	2	IRIS_313-10537	IRIS_313-9445]
[Hap_42:	1	IRIS_313-10539]
[Hap_43:	1	IRIS_313-10556]
[Hap_44:	11	IRIS_313-10653	IRIS_313-10922	IRIS_313-12200	IRIS_313-12228	IRIS_313-12242	IRIS_313-12313	IRIS_313-12332	IRIS_313-12336	IRIS_313-12348	IRIS_313-12349	IRIS_313-12352]
[Hap_45:	1	IRIS_313-10667]
[Hap_46:	1	IRIS_313-10758]
[Hap_47:	4	IRIS_313-10832	IRIS_313-12069	IRIS_313-8894	IRIS_313-9897]
[Hap_48:	12	IRIS_313-10864	IRIS_313-10933	IRIS_313-11217	IRIS_313-11259	IRIS_313-11263	IRIS_313-11289	IRIS_313-11290	IRIS_313-11293	IRIS_313-11352	IRIS_313-11564	IRIS_313-8712	IRIS_313-9172]
[Hap_49:	1	IRIS_313-10866]
[Hap_50:	4	IRIS_313-10874	IRIS_313-10923	IRIS_313-11075	IRIS_313-12324]
[Hap_51:	1	IRIS_313-10879]
[Hap_52:	1	IRIS_313-10892]
[Hap_53:	1	IRIS_313-11043]
[Hap_54:	1	IRIS_313-11067]
[Hap_55:	3	IRIS_313-11078	IRIS_313-11341	IRIS_313-11391]
[Hap_56:	1	IRIS_313-11082]
[Hap_57:	1	IRIS_313-11087]
[Hap_58:	1	IRIS_313-11092]
[Hap_59:	2	IRIS_313-11106	IRIS_313-12347]
[Hap_60:	1	IRIS_313-11107]
[Hap_61:	1	IRIS_313-11121]
[Hap_62:	1	IRIS_313-11124]
[Hap_63:	1	IRIS_313-11138]
[Hap_64:	1	IRIS_313-11166]
[Hap_65:	1	IRIS_313-11201]
[Hap_66:	1	IRIS_313-11238]
[Hap_67:	3	IRIS_313-11269	IRIS_313-8967	IRIS_313-9242]
[Hap_68:	1	IRIS_313-11270]
[Hap_69:	1	IRIS_313-11274]
[Hap_70:	1	IRIS_313-11291]
[Hap_71:	1	IRIS_313-11308]
[Hap_72:	3	IRIS_313-11329	IRIS_313-11970	IRIS_313-12108]
[Hap_73:	1	IRIS_313-11346]
[Hap_74:	1	IRIS_313-11380]
[Hap_75:	1	IRIS_313-11384]
[Hap_76:	1	IRIS_313-11434]
[Hap_77:	1	IRIS_313-11458]
[Hap_78:	1	IRIS_313-11461]
[Hap_79:	1	IRIS_313-11482]
[Hap_80:	1	IRIS_313-11526]
[Hap_81:	1	IRIS_313-11682]
[Hap_82:	1	IRIS_313-11839]
[Hap_83:	1	IRIS_313-11844]
[Hap_84:	1	IRIS_313-11845]
[Hap_85:	1	IRIS_313-11861]
[Hap_86:	1	IRIS_313-11925]
[Hap_87:	1	IRIS_313-11936]
[Hap_88:	1	IRIS_313-11997]
[Hap_89:	1	IRIS_313-12003]
[Hap_90:	1	IRIS_313-12042]
[Hap_91:	2	IRIS_313-12048	IRIS_313-8659]
[Hap_92:	1	IRIS_313-12067]
[Hap_93:	1	IRIS_313-12076]
[Hap_94:	1	IRIS_313-12102]
[Hap_95:	1	IRIS_313-12109]
[Hap_96:	1	IRIS_313-12257]
[Hap_97:	1	IRIS_313-12342]
[Hap_98:	1	IRIS_313-7650]
[Hap_99:	1	IRIS_313-7668]
[Hap_100:	1	IRIS_313-7688]
[Hap_101:	1	IRIS_313-7690]
[Hap_102:	1	IRIS_313-7922]
[Hap_103:	1	IRIS_313-7993]
[Hap_104:	1	IRIS_313-8044]
[Hap_105:	1	IRIS_313-8053]
[Hap_106:	1	IRIS_313-8066]
[Hap_107:	1	IRIS_313-8067]
[Hap_108:	1	IRIS_313-8149]
[Hap_109:	1	IRIS_313-8171]
[Hap_110:	1	IRIS_313-8216]
[Hap_111:	1	IRIS_313-8383]
[Hap_112:	1	IRIS_313-8400]
[Hap_113:	1	IRIS_313-8444]
[Hap_114:	1	IRIS_313-8498]
[Hap_115:	1	IRIS_313-8502]
[Hap_116:	1	IRIS_313-8509]
[Hap_117:	1	IRIS_313-8657]
[Hap_118:	1	IRIS_313-8789]
[Hap_119:	1	IRIS_313-8927]
[Hap_120:	1	IRIS_313-8956]
[Hap_121:	1	IRIS_313-8963]
[Hap_122:	1	IRIS_313-9233]
[Hap_123:	1	IRIS_313-9267]
[Hap_124:	1	IRIS_313-9351]
[Hap_125:	1	IRIS_313-9368]
[Hap_126:	1	IRIS_313-9397]
[Hap_127:	1	IRIS_313-9405]
[Hap_128:	1	IRIS_313-9415]
[Hap_129:	1	IRIS_313-9449]
[Hap_130:	1	IRIS_313-9468]
[Hap_131:	1	IRIS_313-9472]
[Hap_132:	1	IRIS_313-9491]
[Hap_133:	1	IRIS_313-9551]
[Hap_134:	1	IRIS_313-9566]
[Hap_135:	1	IRIS_313-9619]
[Hap_136:	1	IRIS_313-9769]
[Hap_137:	1	IRIS_313-9818]
[Hap_138:	1	IRIS_313-9880]
[Hap_139:	1	IRIS_313-9961]
[truncated: 743 more columns]
